# Supplementary material for: Understanding the Role of Terrestrial and Marine Carbon in the Mid‐Latitude Fjords of Scotland
Source: Global Biogeochem Cycles. 2022 Nov 11;36(11):e2022GB007434. doi: 10.1029/2022GB007434 (PMC9786263; doi:10.1029/2022GB007434)
Supplement: Supplementary file 2 — Data Set S1 [file GBC-36-e2022GB007434-s001.xlsx]

## Sheet: Info
						Global Biogeochemical Cycles
						Supporting Information for
						Understanding the Role of Terrestrial and Marine Carbon in the Mid-Latitude Fjords of Scotland
						C. Smeaton1 and W.E.N. Austin1,2
						1School of Geography & Sustainable Development, University of St Andrews, St Andrews, KY16 9AL, UK.
						2Scottish Association for Marine Science, Oban, PA37 1QA, UK.
				Corresponding author: Craig Smeaton (cs244@st-andrews.ac.uk)
						Dataset S1
				Data		Geochemical data for 450 surficial sediments samples
				EM Values		Terrestrial and Marine end-member values
				Fjord Vari		Fjord Variables
				Corr-Co		Correlation and covariance test outputs
				Reg Models		Regression models
				Mod Fterr		Modelled Fterr
				Mes vs Mod		Measured vs modelled Fterr values
				Fterr Rank		Fjords and fjards ranked by Fterr
				OCterr Stock Rank		Fjords and fjards ranked by OCterr stock (tonnes)
				OCterr Density Rank		Fjords and fjards ranked by OCterr density (tonnes km-2)

## Sheet: Data
ID	Fjord	Sample ID	Basin	Latitude	Longitude	Depth [m]	Sampling Method		OC [%]	δ13Corg [‰]	N [%]	δ15N [‰]	C/N	N/C		Fterr (δ13C)	±		Distance to Fjord Head [km]	Length of Fjord [km]	Normilzed Distance Fjord Head
RE9 -04	Loch Etive	ET 1	Outer	56.4661	-5.34128	41.8	Van Veen Grab		6.73	-27.7	0.41	2.48	19.1504	0.0522182		0.919851	0.1962		25.08	29.5	0.850169
RE9 -03	Loch Etive	ET 2	Outer	56.4677	-5.34222	26.1	Van Veen Grab		6.35	-27.94	0.39	2.85	18.9957	0.0526434		0.942218	0.2167		25.03	29.5	0.848475
GC027	Loch Etive	ET 3	Outer	56.4603	-5.3282	42	Gravity Corer		0.27	-25.83	0.02	5.73	15.75	0.0634921		0.745573	0.2765		24.87	29.5	0.843051
LE GC026	Loch Etive	ET 4	Outer	56.4603	-5.3282	34	Gravity Corer		1.15	-24.01	0.13	6.43	10.3205	0.0968944		0.575955	0.25		24.78	29.5	0.84
RE7 -10	Loch Etive	ET 5	Outer	56.4564	-5.28428	61	Van Veen Grab		1.16	-22.4	0.15	7.37	9.02222	0.110837		0.425909	0.0909		22.94	29.5	0.777627
GC008	Loch Etive	ET 6	Outer	56.4565	-5.28168	59	Gravity Corer		3.27	-23.51	0.41	5.4	9.30488	0.107471		0.529357	0.2303		22.81	29.5	0.77322
RE7 -09	Loch Etive	ET 7	Outer	56.458	-5.28192	50.6	Van Veen Grab		1.24	-22.5	0.16	7.23	9.04167	0.110599		0.435228	0.1995		22.72	29.5	0.770169
Qics 19	Loch Etive	ET 8	Outer	56.4423	-5.24927	27	Gravity		0.4154	-24.7314	0.03784	5.32917	12.8074	0.0780796		0.643183	0.1786		22.57	29.5	0.765085
RE7 -08	Loch Etive	ET 9	Outer	56.46	-5.27942	29	Van Veen Grab		0.95	-22.64	0.13	8.3	8.52564	0.117293		0.448276	0.1485		22.45	29.5	0.761017
RE6-15	Loch Etive	ET 10	Outer	56.4481	-5.2547	22.5	Van Veen Grab		1.47	-23.01	0.19	7.89	9.02632	0.110787		0.482759	0.0976		22.3	29.5	0.755932
Qics 17	Loch Etive	ET 11	Outer	56.4398	-5.23607	26	Gravity		0.512	-26.5433	0.03477	4.58076	17.1796	0.0582087		0.812053	0.1483		22.29	29.5	0.755593
RE7 -07	Loch Etive	ET 12	Outer	56.4616	-5.27697	23.9	Van Veen Grab		2.16	-24.18	0.21	6.43	12	0.0833333		0.591799	0.062		22.21	29.5	0.752881
LE GC006	Loch Etive	ET 13	Outer	56.448	-5.24655	66	Gravity Corer		5.02	-24.89	0.48	5.74	12.2014	0.0819579		0.657968	0.025		21.98	29.5	0.745085
RE6-14	Loch Etive	ET 14	Outer	56.4485	-5.24747	67.5	Van Veen Grab		1.25	-22.74	0.17	7.57	8.57843	0.116571		0.457596	0.0774		21.97	29.5	0.744746
RE7 -06	Loch Etive	ET 15	Outer	56.4635	-5.27402	11	Van Veen Grab		1.87	-22.62	0.22	6.58	9.91667	0.10084		0.446412	0.1363		21.94	29.5	0.743729
RE6-13	Loch Etive	ET 16	Outer	56.4488	-5.24232	33.6	Van Veen Grab		1.45	-22.5	0.19	7.53	8.90351	0.112315		0.435228	0.1995		19.74	29.5	0.669153
GC007	Loch Etive	ET 17	Outer	56.4528	-5.25052	63	Gravity Corer		2.62	-23.85	0.26	6.46	11.7564	0.08506		0.561044	0.2468		17.73	29.5	0.601017
RE6-12	Loch Etive	ET 18	Outer	56.4493	-5.23655	27.8	Van Veen Grab		1.76	-22.53	0.23	7.54	8.92754	0.112013		0.438024	0.1524		16.47	29.5	0.558305
Qics 14	Loch Etive	ET 19	Outer	56.4509	-5.2376	28	Gravity		0.6008	-23.315	0.05885	5.23542	11.9105	0.0839595		0.511188	0.2173		16.37	29.5	0.554915
RE5-17	Loch Etive	ET 20	Inner	56.4481	-5.19783	27.4	Van Veen Grab		1.3	-23.86	0.17	7.54	8.92157	0.112088		0.561976	0.1891		15.05	29.5	0.510169
LE GC034	Loch Etive	ET 21	Inner	56.4524	-5.19922	110	Gravity Corer		2.25	-25.5	0.18	5.16	14.5833	0.0685714		0.714818	0.0907		14.69	29.5	0.497966
RE5-18	Loch Etive	ET 22	Inner	56.4509	-5.19428	54	Van Veen Grab		1.41	-22.42	0.19	8	8.65789	0.115502		0.427773	0.2162		14.67	29.5	0.497288
RE5-19	Loch Etive	ET 23	Inner	56.4536	-5.1916	88.6	Van Veen Grab		1.41	-22.75	0.2	7.86	8.225	0.121581		0.458527	0.2069		14.32	29.5	0.485424
LE GC004	Loch Etive	ET 24	Inner	56.4558	-5.18732	148	Gravity Corer		4.77	-25.39	0.38	6.46	14.6447	0.0682839		0.704567	0.253		13.98	29.5	0.473898
RE5-20	Loch Etive	ET 25	Inner	56.4599	-5.18413	30.8	Van Veen Grab		1.11	-22.54	0.15	7.97	8.63333	0.11583		0.438956	0.2231		13.48	29.5	0.456949
LE GC033	Loch Etive	ET 26	Inner	56.4694	-5.16988	137	Gravity Corer		5.38	-25.41	0.44	5.15	14.2652	0.0701009		0.706431	0.2633		12.12	29.5	0.410847
LE GC032	Loch Etive	ET 27	Inner	56.4945	-5.14128	84	Gravity Corer		6.62	-26.9	0.44	3.12	17.553	0.0569702		0.845294	0.2684		8.97	29.5	0.304068
RE3-35	Loch Etive	ET 28	Inner	56.4943	-5.1402	90	Van Veen Grab		1.27	-22.62	0.18	7.86	8.23148	0.121485		0.446412	0.1363		8.94	29.5	0.303051
RE3-34	Loch Etive	ET 29	Inner	56.4997	-5.14575	12.4	Van Veen Grab		1.09	-22.55	0.15	7.95	8.47778	0.117955		0.439888	0.1121		8.62	29.5	0.292203
RE3-33	Loch Etive	ET 30	Inner	56.4958	-5.12955	31.1	Van Veen Grab		0.96	-22.86	0.13	7.27	8.61538	0.116071		0.468779	0.2647		8.45	29.5	0.286441
GC031	Loch Etive	ET 31	Inner	56.5036	-5.1265	42	Gravity Corer		8.5	-24.82	0.87	5.76	11.3985	0.0877311		0.651445	0.2391		7.693	29.5	0.26078
GC029	Loch Etive	ET 32	Inner	56.5091	-5.11937	43	Gravity Corer		5.65	-25.32	0.48	3.88	13.7326	0.0728192		0.698043	0.2857		6.88	29.5	0.23322
GC030	Loch Etive	ET 33	Inner	56.5146	-5.11193	35	Gravity Corer		4.34	-25.11	0.41	5.54	12.3496	0.0809743		0.678472	0.228		6.13	29.5	0.207797
RE2-30	Loch Etive	ET 34	Inner	56.5274	-5.10422	21.7	Van Veen Grab		5.06	-24.66	0.5	5.54	11.8067	0.0846979		0.636533	0.2977		4.65	29.5	0.157627
RE2-29	Loch Etive	ET 35	Inner	56.528	-5.10242	34.8	Van Veen Grab		5.42	-26.55	0.36	4.42	17.5648	0.056932		0.812675	0.3372		4.54	29.5	0.153898
RE2-28	Loch Etive	ET 36	Inner	56.5286	-5.10018	44.1	Van Veen Grab		6.37	-26.66	0.41	4.16	18.126	0.0551693		0.822926	0.2877		4.41	29.5	0.149492
GC028	Loch Etive	ET 37	Inner	56.5288	-5.09892	44	Gravity Corer		3.37	-25.38	0.3	5.6	13.1056	0.0763035		0.703635	0.2179		4.357	29.5	0.147695
RE2-27	Loch Etive	ET 38	Inner	56.5288	-5.09865	46.3	Van Veen Grab		1.26	-22.58	0.18	7.1	8.16667	0.122449		0.442684	0.178		4.34	29.5	0.147119
RE2-26	Loch Etive	ET 39	Inner	56.5291	-5.09695	25.4	Van Veen Grab		1.14	-22.67	0.16	7.12	8.3125	0.120301		0.451072	0.2417		4.27	29.5	0.144746
LE GC003	Loch Etive	ET 40	Inner	56.5374	-5.09133	36	Gravity Corer		6.12	-26.63	0.41	4.16	17.4146	0.057423		0.82013	0.2743		3.29	29.5	0.111525
GC002B	Loch Etive	ET 41	Inner	56.5388	-5.0896	33	Gravity Corer		1.73	-24.16	0.2	6.27	10.0917	0.0990917		0.589935	0.2488		3.1	29.5	0.105085
RE1 -25	Loch Etive	ET 42	Inner	56.5547	-5.08027	19.1	Van Veen Grab		5.22	-26.45	0.34	4.53	17.9118	0.0558292		0.803355	0.2781		1.29	29.5	0.0437288
RE1 -24	Loch Etive	ET 43	Inner	56.5551	-5.0765	24.2	Van Veen Grab		7.83	-26.73	0.45	4.6	20.3	0.0492611		0.82945	0.1888		1.13	29.5	0.0383051
LE GC001	Loch Etive	ET 44	Inner	56.5561	-5.07748	22	Gravity Corer		6.02	-27.33	0.34	3.92	20.6569	0.0484101		0.885368	0.2515		1.07	29.5	0.0362712
RE1 -23	Loch Etive	ET 45	Inner	56.5562	-5.07463	23.5	Van Veen Grab		0.66	-27.62	0.08	6.63	9.625	0.103896		0.912395	0.1478		0.97	29.5	0.0328814
Hi 1373 - 19	Linnhe	LI 1	Outer	56.47	-5.47833	38.6	Day Grab		1.93	-21.85	0.25	6.57	9.00667	0.111029		0.374651	0.2503		46.65	51.41	0.907411
Hi 1373 - 17	Linnhe	LI 2	Outer	56.48	-5.52	14.2	Day Grab		1.77	-21.97	0.22	6.25	9.38636	0.106538		0.385834	0.159		47.03	51.41	0.914803
Hi 1373 - 18	Linnhe	LI 3	Outer	56.485	-5.42333	18.6	Day Grab		0.5	-21.29	0.09	6.85	6.48148	0.154286		0.32246	0.0642		43.58	51.41	0.847695
Hi 1373 - 22	Linnhe	LI 4	Outer	56.485	-5.48	28.8	Day Grab		1.04	-21.58	0.16	6.52	7.58333	0.131868		0.349487	0.2326		45.26	51.41	0.880373
Hi 1373 - 15	Linnhe	LI 5	Outer	56.5117	-5.62833	134.9	Day Grab		0.75	-21.33	0.14	7.18	6.25	0.16		0.326188	0.1396		48.27	51.41	0.938922
Hi 1373 - 14	Linnhe	LI 6	Outer	56.53	-5.54167	63.6	Day Grab		1.67	-21.65	0.27	6.53	7.21605	0.13858		0.356011	-0.00083		43.28	51.41	0.84186
Hi 1373 - 11	Linnhe	LI 7	Outer	56.5617	-5.53	76.2	Day Grab		0.22	-22.34	0.04	6.29	6.41667	0.155844		0.420317	0.2284		40.1	51.41	0.780004
Hi 1373 - 24	Linnhe	LI 8	Outer	56.5683	-5.45667	22.7	Day Grab		0.72	-21.94	0.1	6.95	8.4	0.119048		0.383038	0.0641		36.71	51.41	0.714063
Hi 1373 - 23	Linnhe	LI 9	Outer	56.595	-5.41167	46.3	Day Grab		0.71	-20.58	0.13	6.83	6.37179	0.156942		0.256291	0.2935		32.69	51.41	0.635869
17104	Linnhe	LI 10	Outer	56.6285	-5.40238	85	Vibrocorer		1.353	-23.2609	0.1307	7.9936	12.0773	0.0828001		0.506141	0.2711		29.36	51.41	0.571095
Hi 1373 - 7	Linnhe	LI 11	Outer	56.635	-5.42	31.7	Day Grab		0.34	-22.49	0.06	6.18	6.61111	0.151261		0.434296	0.1619		29.5	51.41	0.573818
Hi 1373 - 8	Linnhe	LI 12	Outer	56.6233	-5.34167	40.7	Day Grab		1.88	-22.32	0.23	6.42	9.53623	0.104863		0.418453	0.2746		27.67	51.41	0.538222
56-06-135	Linnhe	LI 13	Outer	56.6659	-5.32503	60	Gravity		0.7901	-21.9891	0.09961	7.31608	9.25392	0.108062		0.387613	0.014		23.17	51.41	0.450691
Hi 1373 - 5	Linnhe	LI 14	Outer	56.68	-5.26	41.6	Day Grab		0.09	-21.2	0.02	5.29	5.25	0.190476		0.314073	0.2468		20.36	51.41	0.396032
56/06/134	Linnhe	LI 15	Outer	56.685	-5.29333	35	Gravity Corer		0.09	-21.19	0.02	4.38	5.25	0.190476		0.313141	0.1608		19.73	51.41	0.383777
Hi 1373 - 6	Linnhe	LI 16	Outer	56.685	-5.28667	31.7	Day Grab		0.25	-22.6	0.04	6.37	7.29167	0.137143		0.444548	0.2751		20.1291	51.41	0.391541
Hi 1373 - 13	Linnhe	LI 17	Inner	56.7383	-5.23167	107.2	Day Grab		0.73	-24	0.06	5.48	14.1944	0.0704501		0.575023	0.2126		13.34	51.41	0.259483
Hi 1373 - 3	Linnhe	LI 18	Inner	56.7583	-5.20333	129.9	Day Grab		1.7	-24.32	0.18	5.99	11.0185	0.0907563		0.604846	0.1771		10.52	51.41	0.204629
Hi 1373 - 2	Linnhe	LI 19	Inner	56.7917	-5.155	110.4	Day Grab		3.07	-25.2	0.25	5.54	14.3267	0.0697999		0.686859	0.361		5.78	51.41	0.112429
Hi 1373 - 20	Linnhe	LI 20	Inner	56.8167	-5.12	27.7	Day Grab		1.09	-26.58	0.06	4.43	21.1944	0.0471822		0.815471	0.2432		2.27	51.41	0.0441548
HI 1354 -89 -Melfort	Melfort	ME 1	Main	56.2368	-5.58608	31	Day Grab		0.79	-20.98	0.15	6.66	6.14444	0.162749		0.293569	0.1089		6.75	6	1.125
HI 1354 -81 - Melfort	Melfort	ME 2	Main	56.2383	-5.5865	20	Day Grab		0.92	-20.79	0.15	6.64	7.15556	0.139752		0.275862	0.2759		6.78	6	1.13
Mel 2	Melfort	ME 3	Main	56.2416	-5.58415	38.3	Van Veen Grab		1.473	-20.7138	0.2039	7.20439	8.42815	0.11865		0.268765	0.0904		6.51	6	1.085
Mel 1	Melfort	ME 4	Main	56.2436	-5.58063	18.3	Van Veen Grab		0.7789	-20.3651	0.1137	8.14323	7.99223	0.125122		0.236259	0.1382		6.24	6	1.04
Mel 3	Melfort	ME 5	Main	56.2507	-5.57238	22.7	Van Veen Grab		1.056	-21.3327	0.1377	7.72441	8.94699	0.111769		0.326436	0.0752		5.6	6	0.933333
HI 1354 -83 - Melfort	Melfort	ME 6	Main	56.2451	-5.54467	32	Day Grab		1.54	-21.49	0.23	6.47	7.81159	0.128015		0.3411	0.2025		4.05	6	0.675
HI 1354 -80 - Melfort	Melfort	ME 7	Main	56.2588	-5.55947	20	Day Grab		1.92	-22.04	0.24	6.11	9.33333	0.107143		0.392358	0.068		4.77	6	0.795
Mel 4	Melfort	ME 8	Main	56.2531	-5.54918	24.1	Van Veen Grab		0.5576	-20.8415	0.07084	8.85425	9.18314	0.108895		0.280661	0.2884		4.15	6	0.691667
Mel 5	Melfort	ME 9	Main	56.2488	-5.5426	40.9	Van Veen Grab		2.015	-21.7413	0.2683	7.07639	8.76196	0.11413		0.364522	0.0373		3.81	6	0.635
Mel 6	Melfort	ME 10	Main	56.252	-5.529	45.7	Van Veen Grab		1.914	-21.6225	0.2499	6.41504	8.93557	0.111912		0.353448	0.1715		2.92	6	0.486667
HI 1354 -84 - Melfort	Melfort	ME 11	Main	56.2553	-5.52467	44	Day Grab		2.59	-21.73	0.36	6.66	8.39352	0.11914		0.363467	0.1461		2.61	6	0.435
Mel 7	Melfort	ME 12	Main	56.2572	-5.50715	42.8	Van Veen Grab		1.798	-21.8614	0.2208	6.62102	9.5003	0.10526		0.37571	0.075		1.53	6	0.255
Mel 11	Melfort	ME 13	Main	56.263	-5.50123	33	Van Veen Grab		1.439	-22.6326	0.1667	6.53263	10.071	0.0992951		0.447588	0.2049		1.37	6	0.228333
Mel 8	Melfort	ME 14	Main	56.2587	-5.49682	21.4	Van Veen Grab		0.3439	-22.0914	0.03697	7.60653	10.8525	0.0921447		0.397152	0.2043		0.92	6	0.153333
Mel 9	Melfort	ME 15	Main	56.2572	-5.48903	5	Van Veen Grab		4.016	-25.8681	0.3308	4.6635	14.1636	0.0706033		0.749127	0.3008		0.45	6	0.075
Mel 10	Melfort	ME 16	Main	56.2569	-5.48828	1.7	Van Veen Grab		0.4653	-22.918	0.03638	6.35798	14.9217	0.0670167		0.474182	0.2172		0.36	6	0.06
Hi 1298 - C1	Tuath	TU 1	Main	56.5258	-6.35617	65.35	Day Grab		0.74	-21.04	0.2	9.93	4.31667	0.23166		0.299161	0.3265		13.06	10.27	1.27167
Hi 1298 - C2	Tuath	TU 2	Main	56.5193	-6.2245	55.23	Day Grab		0.46	-20.92	0.07	6.29	7.66667	0.130435		0.287978	0.2912		7.06	10.27	0.687439
Hi 1298 - C3	Tuath	TU 3	Main	56.5137	-6.25017	74.74	Day Grab		0.56	-21.12	0.1	6.43	6.53333	0.153061		0.306617	0.1499		6.01	10.27	0.5852
Hi 1298 - C6	Tuath	TU 4	Main	56.5015	-6.183	40.45	Day Grab		0.6	-20.49	0.09	6.88	7.77778	0.128571		0.247903	0.074		2.78	10.27	0.270691
M135	Portree	PO 1	Main	57.4097	-6.16117		Gravity Corer		1.02	-21.55	0.1	6.3	11.9	0.0840336		0.346692	0.0583		1.67	4.82	0.346473
57-07-271	Snizort	SN 1	Main	57.6179	-6.46128	66	Vibrocorer		0.3728	-21.3204	0.0441	7.26429	9.86243	0.101395		0.325296	0.2208		19.78	23.08	0.857019
HI 1257 -48	Na Umah	NU 1	Main	56.8767	-5.815	38	Day Grab		1.11	-20.66	0.18	7.05	7.19444	0.138996		0.263747	0.1456		5.28	10.38	0.508671
HI 1257 -47	Na Umah	NU 2	Main	56.85	-5.85	51	Day Grab		1.36	-21.11	0.24	8.39	6.61111	0.151261		0.305685	0.1625		8.63	10.38	0.831407
HI 1354 -78 - Spelve	Spelve	SP 1	Main	56.3668	-5.77967	20	Day Grab		2.36	-22.12	0.3	6.45	9.17778	0.108959		0.399814	0.1304		0.87	7.7	0.112987
HI 1354 -79 - Spelve	Spelve	SP 2	Main	56.3875	-5.72567	33	Day Grab		0.85	-21.49	0.12	6.47	8.26389	0.121008		0.3411	0.2025		4.76	7.7	0.618182
Stn 63	Eishort	EI 1	Outer	57.0763	-6.09058	66	Day Grab		0.675	-21.7539						0.365695	0.1264		19.51	20.73	0.941148
Stn 64	Eishort	EI 2	Outer	57.0839	-6.0805	60	Day Grab		0.6623	-21.2687						0.320474	0.3048		18.81	20.73	0.941148
Stn 65	Eishort	EI 3	Outer	57.091217,	-6.07198	69	Day Grab		1.195	-21.3435						0.327443	0.2593		17.74	20.73	0.907381
Stn 66	Eishort	EI 4	Outer	57.0985	-6.06462	66	Day Grab		1.388	-21.4364						0.336105	0.216		17.05	20.73	0.822479
Stn 67	Eishort	EI 5	Outer	57.1067	-6.05647	64	Day Grab		1.033	-21.3954						0.332281	0.1034		16.12	20.73	0.777617
Stn 68	Eishort	EI 6	Outer	57.1144	-6.04907	67	Day Grab		1.479	-21.5599						0.347615	0.2399		15.26	20.73	0.736131
Stn 69	Eishort	EI 7	Outer	57.1215	-6.04157	69	Day Grab		1.61	-21.4135						0.333971	0.1825		14.45	20.73	0.697057
Stn 70	Eishort	EI 8	Outer	57.1308	-6.03267	63.8	Day Grab		1.21	-20.8799						0.28424	0.252		13.47	20.73	0.649783
Stn 71	Eishort	EI 9	Outer	57.1382	-6.02662	61	Day Grab		1.672	-21.088						0.303633	0.3055		12.76	20.73	0.615533
Stn 72	Eishort	EI 10	Outer	57.1466	-6.01785	56.7	Day Grab		1.54	-21.1872						0.312877	0.1119		11.88	20.73	0.573082
Stn 73	Eishort	EI 11	Outer	57.1494	-6.00253	54.8	Day Grab		0.8683	-20.7467						0.271825	0.2272		10.9	20.73	0.525808
Stn 74	Eishort	EI 12	Outer	57.1544	-5.98675	41.2	Day Grab		1.225	-21.2355						0.31738	0.2994		9.81	20.73	0.473227
Stn 82	Nevis	NE 1	Outer	57.025	-5.80682	58.5	Day Grab		1.071	-20.7961	0.1134	7.94944	11.0185	0.0907563		0.276426	0.1077		17.71	17.2	1.02965
Stn 83	Nevis	NE 2	Outer	57.0235	-5.7901	84.8	Day Grab		1.77	-21.3651	0.2247	7.25204	9.19003	0.108814		0.32946	0.2431		16.68	17.2	0.969767
Stn 84	Nevis	NE 3	Outer	57.0214	-5.77252	31.2	Day Grab		0.1761	-24.4662	0.0126	7.54989	16.3056	0.0613288		0.618471	0.1652		15.59	17.2	0.906395
Stn 86	Nevis	NE 4	Outer	57.0228	-5.73878	116	Day Grab		0.3695	-21.7385	0.04347	8.91485	9.9168	0.100839		0.364261	0.2238		13.45	17.2	0.781977
Stn 87	Nevis	NE 5	Outer	57.0232	-5.72308	158.8	Day Grab		0.7315	-21.3464	0.09488	7.47774	8.9947	0.111177		0.32772	0.1774		12.68	17.2	0.737209
Stn 88	Nevis	NE 6	Outer	57.0206	-5.70862	77	Day Grab		1.642	-22.0386	0.2055	6.75235	9.32198	0.107273		0.392223	0.0963		11.78	17.2	0.684884
Stn 89	Nevis	NE 7	Outer	57.013	-5.6985	77	Day Grab		1.282	-21.9327	0.1546	7.16426	9.67443	0.103365		0.382361	0.2272		11	17.2	0.639535
Stn 90	Nevis	NE 8	Outer	57.0047	-5.69208	93.4	Day Grab		2.233	-21.8816	0.2741	7.08996	9.50444	0.105214		0.377591	0.3247		10.51	17.2	0.611047
Stn 91	Nevis	NE 9	Outer	56.9956	-5.6848	113	Day Grab		2.386	-21.738	0.2946	7.23703	9.44897	0.105832		0.364214	0.1029		10.05	17.2	0.584302
Stn 92	Nevis	NE 10	Outer	56.9898	-5.67305	104	Day Grab		2.416	-21.8259	0.2956	7.1912	9.53541	0.104872		0.372408	0.1091		9.37	17.2	0.544767
Stn 93	Nevis	NE 11	Outer	56.9856	-5.6605	94	Day Grab		1.829	-21.5059	0.2266	7.69043	9.41674	0.106194		0.342581	0.0724		8.68	17.2	0.504651
Stn 96	Hourn	HO 1	Outer	57.1306	-5.69827	103	Day Grab		1.928	-21.7752						0.367679	0.3276		19.06	21.3	0.894836
Stn 97	Hourn	HO 2	Outer	57.1295	-5.68027	169.4	Day Grab		1.955	-21.8136						0.371259	0.039		17.97	21.3	0.843662
Stn 98	Hourn	HO 3	Outer	57.1327	-5.66478	170	Day Grab		2.001	-21.7024						0.360895	0.2697		17.09	21.3	0.802347
Stn 99	Hourn	HO 4	Outer	57.1357	-5.64873	163.9	Day Grab		1.989	-21.7206						0.36259	0.1223		16.19	21.3	0.760094
Stn 100	Hourn	HO 5	Outer	57.1341	-5.63467	135.7	Day Grab		1.988	-21.7412						0.364514	0.0373		15.32	21.3	0.719249
Stn 101	Hourn	HO 6	Outer	57.1319	-5.61507	119.6	Day Grab		2.138	-21.8177						0.371642	0.043		14.11	21.3	0.662441
Stn 102	Hourn	HO 7	Outer	57.1291	-5.60218	134.5	Day Grab		2.53	-21.7611						0.366363	0.1333		13.29	21.3	0.623944
Stn 103	Hourn	HO 8	Outer	57.1259	-5.5843	133.3	Day Grab		2.003	-21.442						0.336626	0.2082		12.16	21.3	0.570892
Stn 104	Hourn	HO 9	Outer	57.1217	-5.5707	121.3	Day Grab		2.083	-21.94						0.383039	0.0641		11.27	21.3	0.529108
Stn 105	Hourn	HO 10	Outer	57.1127	-5.57012	79.6	Day Grab		1.147	-22.3821						0.424238	0.2467		11.14	21.3	0.523005
Stn 106	Hourn	HO 11	Outer	57.1065	-5.55813	77.9	Day Grab		2.238	-22.4727						0.432686	0.0631		10.4	21.3	0.488263
Carron 73	Carron	CA 1	Main	57.3595	-5.53811	100	Day Grab		2.61	-22.14	0.35	6.2	8.7	0.114943		0.401678	0.1929		9.02	26.7	0.337828
Carron 74	Carron	CA 2	Main	57.3695	-5.51587	112	Day Grab		5.38	-22.36	0.59	5.95	10.6384	0.0939989		0.422181	0.3094		7.33	26.7	0.274532
Carron 75	Carron	CA 3	Main	57.3787	-5.49619	89	Day Grab		3.29	-22.56	0.31	6.2	12.3817	0.0807642		0.44082	0.1665		5.81	26.7	0.217603
Carron 76	Kishorn	CA 4	Main	57.3898	-5.47421	65	Day Grab		2.32	-21.47	0.26	6.4	10.4103	0.0960591		0.339236	0.1564		4.08	26.7	0.152809
Carron 79	Kishorn	CA 5	Main	57.3652	-5.68934	92	Day Grab		1	-21.24	0.14	6.42	8.33333	0.12		0.317801	0.0992		16.5	26.7	0.617978
Carron 77	Kishorn	CA 7	Main	57.3862	-5.64119	64	Day Grab		1.26	-21.29	0.16	6.36	9.1875	0.108844		0.32246	0.0642		3.96	7.6	0.521053
Carron 78	Kishorn	CA 8	Main	57.3779	-5.66508	68	Day Grab		2.75	-21.39	0.31	6.22	10.3495	0.0966234		0.33178	0.1462		5.53	7.6	0.727632
Carron 79	Kishorn	CA 9	Main	57.3652	-5.68934	92	Day Grab		1	-21.24	0.14	6.42	8.33333	0.12		0.317801	0.0992		7.55	7.6	0.457576
Torridon 52	Torridon	TO 1	Outer	57.6207	-5.8209	80	Day Grab		0.39	-21.02	0.06	6.06	7.58333	0.131868		0.297297	0.1627		19.89	22.2	0.895946
Torridon 53	Torridon	TO 2	Outer	57.6133	-5.81635	74	Day Grab		0.38	-21.1	0.05	6.11	8.86667	0.112782		0.304753	0.2265		19.32	22.2	0.87027
Torridon 54	Torridon	TO 3	Outer	57.6061	-5.8129	112	Day Grab		0.52	-20.93	0.07	6.3	8.66667	0.115385		0.28891	0.1845		18.84	22.2	0.848649
Torridon 55	Torridon	TO 4	Outer	57.5977	-5.79799	167	Day Grab		0.69	-21.32	0.1	5.71	8.05	0.124224		0.325256	0.2734		17.69	22.2	0.796847
Torridon 56	Torridon	TO 5	Outer	57.5883	-5.79231	132	Day Grab		1.77	-21.24	0.23	6.17	8.97826	0.11138		0.317801	0.0992		17.08	22.2	0.769369
Torridon 57	Torridon	TO 6	Outer	57.5825	-5.78189	98	Day Grab		2.02	-21.27	0.33	6.32	7.14141	0.140028		0.320596	0.2097		16.32	22.2	0.735135
Torridon 56C	Torridon	TO 7	Outer	57.5796	-5.76884	140	Day Grab		0.63	-21.54	0.27	6.43	2.72222	0.136735		0.34576	0.1133		15.48	22.2	0.697297
Torridon 58	Torridon	TO 8	Outer	57.5757	-5.75782	134	Day Grab		0.6	-21.47	0.28	6.42	2.5	0.14		0.339236	0.1564		14.75	22.2	0.664414
Torridon 59	Torridon	TO 9	Outer	57.5706	-5.74288	99	Day Grab		0.73	-21.24	0.11	6.37	7.74242	0.129159		0.317801	0.0992		13.76	22.2	0.61982
Torridon 60	Torridon	TO 10	Outer	57.5675	-5.7243	117	Day Grab		1.61	-21.5	0.18	6.69	10.4352	0.0958296		0.342032	0.0688		12.61	22.2	0.568018
Torridon 61	Torridon	TO 11	Outer	57.5637	-5.71267	88	Day Grab		0.28	-21.43	0.05	5.82	6.53333	0.153061		0.335508	0.1467		11.85	22.2	0.533784
Torridon 62	Torridon	TO 12	Outer	57.5573	-5.70363	134	Day Grab		1.51	-21.59	0.24	6.38	7.34028	0.136235		0.350419	0.1304		11.24	22.2	0.506306
Torridon 63	Torridon	TO 13	Outer	57.5511	-5.69249	135	Day Grab		0.9	-21.56	0.14	6.39	7.5	0.133333		0.347623	0.2399		10.53	22.2	0.474324
Torridon 64	Torridon	TO 14	Outer	57.545	-5.68248	137	Day Grab		1.2	-21.7	0.21	6.33	6.66667	0.15		0.360671	0.1834		9.94	22.2	0.447748
Torridon 65	Torridon	TO 15	Sheildaig	57.5404	-5.67341	129	Day Grab		1.27	-21.8	0.23	6.25	6.44203	0.155231		0.369991	0.0523		3.71	3.9	0.951282
Torridon 66	Torridon	TO 16	Sheildaig	57.5316	-5.67125	88	Day Grab		0.53	-21.6	0.07	6.07	8.83333	0.113208		0.351351	0.2599		3.02	3.9	0.774359
Torridon 67	Torridon	TO 17	Sheildaig	57.5222	-5.66206	49	Day Grab		1.42	-21.88	0.16	6.09	10.3542	0.0965795		0.377446	0.2111		1.63	3.9	0.417949
Torridon 68	Torridon	TO 18	Inner	57.5463	-5.64274	61	Day Grab		3.09	-21.87	0.35	6.38	10.3	0.0970874		0.376514	0.3028		7.56	22.2	0.340541
Torridon 69	Torridon	TO 19	Inner	57.5449	-5.61512	81	Day Grab		4.47	-22.35	0.5	6.27	10.43	0.0958773		0.421249	0.0271		5.92	22.2	0.266667
Torridon 70	Torridon	TO 20	Inner	57.5464	-5.57585	70	Day Grab		4.45	-22.42	0.49	6.07	10.5952	0.094382		0.427773	0.2162		3.57	22.2	0.160811
Torridon 71	Torridon	TO 21	Inner	57.5463	-5.53905	49	Day Grab		1.12	-21.14	0.09	6.79	14.5185	0.0688776		0.308481	0.2799		1.39	22.2	0.0626126
Gairloch 43	Gairloch	GL 1	Main	57.7168	-5.81189	80	Day Grab		0.4	-21.5	0.05	6.8	9.33333	0.107143		0.342032	0.0688		8.47	6.9	1.22754
Gairloch 44	Gairloch	GL 2	Main	57.7159	-5.79566	77	Day Grab		0.61	-22.17	0.06	5.78	11.8611	0.0843091		0.404473	0.0875		7.51	6.9	1.08841
Gairloch 45	Gairloch	GL 3	Main	57.7156	-5.78184	60	Day Grab		0.39	-21.5	0.06	5.94	7.58333	0.131868		0.342032	0.0688		6.69	6.9	0.969565
Gairloch 46	Gairloch	GL 4	Main	57.7165	-5.76708	59	Day Grab		0.83	-22.04	0.09	6.18	10.7593	0.0929432		0.392358	0.068		5.88	6.9	0.852174
Gairloch 47	Gairloch	GL 5	Main	57.7167	-5.75284	65	Day Grab		1.17	-22.24	0.11	6.16	12.4091	0.0805861		0.410997	0.022		5.08	6.9	0.736232
Gairloch 48	Gairloch	GL 6	Main	57.7172	-5.73826	59	Day Grab		0.98	-22	0.12	6.27	9.52778	0.104956		0.38863	0.0375		4.29	6.9	0.621739
Gairloch 49	Gairloch	GL 7	Main	57.7174	-5.72311	54	Day Grab		1.14	-22.34	0.13	6.5	10.2308	0.0977444		0.420317	0.2284		3.51	6.9	0.508696
Gairloch 50	Gairloch	GL 8	Main	57.7116	-5.71425	42	Day Grab		0.78	-22.56	0.1	6.28	9.1	0.10989		0.44082	0.1665		2.73	6.9	0.395652
Gairloch 51B	Gairloch	GL 9	Main	57.7035	-5.68947	38	Day Grab		3.95	-22.47	0.43	6.39	10.7171	0.0933092		0.432432	0.1988		1.03	6.9	0.149275
GC109	Loch Ewe	EW 1	Main	57.8937	-5.68214	43	Gravity Corer		0.17	-24.62	0.08	2.7	2.47917	0.0403361		0.632805	0.3316		14.72	11.9	1.23697
L. Ewe 1	Loch Ewe	EW 2	Main	57.8477	-5.62658	24	Van Veen Grab		11.04	-29.69	0.19	0.13	67.7895	0.0147516		1.10531	0.2747		9.28	11.9	0.779832
L. Ewe 2	Loch Ewe	EW 3	Main	57.8473	-5.62832	26	Van Veen Grab		8.71	-28.46	0.14	3.22	72.5833	0.0137773		0.99068	0.1596		9.02	11.9	0.757983
L.Ewe 3	Loch Ewe	EW 4	Main	57.8483	-5.625	26	Van Veen Grab		8.71	-28.12	0.13	-0.41	78.1667	0.0127932		0.958993	0.3257		8.94	11.9	0.751261
L.Ewe 4	Loch Ewe	EW 5	Main	57.8457	-5.64657	34	Van Veen Grab		9.23	-27.97	0.11	-0.8	97.8939	0.0102151		0.945014	0.2696		8.99	11.9	0.755462
L.Ewe 5	Loch Ewe	EW 6	Main	57.8338	-5.65113	49	Van Veen Grab		6.17	-27.25	0.09	1.19	79.9815	0.0125029		0.877912	0.26		7.82	11.9	0.657143
L.Ewe 6	Loch Ewe	EW 7	Main	57.8169	-5.63567	49	Van Veen Grab		2.83	-25.74	0.1	2.67	33.0167	0.0302877		0.737185	0.2073		5.73	11.9	0.481513
L.Ewe 7	Loch Ewe	EW 8	Main	57.7967	-5.62977	38	Van Veen Grab		4.64	-23.55	0.4	5.86	13.5333	0.0738916		0.533085	0.2424		3.5	11.9	0.294118
L.Ewe 8	Loch Ewe	EW 9	Main	57.7878	-5.63493	26	Van Veen Grab		3.5	-23.07	0.35	6.25	11.6667	0.0857143		0.48835	0.2106		2.81	11.9	0.236134
L.Ewe 9	Loch Ewe	EW 10	Main	57.7865	-5.63413	27	Van Veen Grab		3.09	-23.2	0.33	6.02	10.9242	0.0915395		0.500466	0.44		2.67	11.9	0.22437
LLB GC122	Little Loch Broom	LLB 1	Outer	57.9082	-5.39543	62	Gravity Corer		0.33	-23.29	0.03	8.21	12.8333	0.0779221		0.508854	0.2224		12.61	12.7	0.992913
LLB GC087	Little Loch Broom	LLB 2	Outer	57.8949	-5.35743	75	Gravity Corer		1.34	-22.95	0.13	8.44	12.0256	0.0831557		0.477167	0.3034		9.91	12.7	0.780315
LLB GC088	Little Loch Broom	LLB 3	Inner	57.8684	-5.30396	101	Gravity Corer		3.02	-23.78	0.31	7.06	11.3656	0.0879849		0.55452	0.3171		5.05	12.7	0.397638
GC090	Little Loch Broom	LLB 4	Inner	57.8507	-5.24152	37	Gravity Corer		4.58	-26.72	0.39	6.2	13.7009	0.0729881		0.828518	0.32		1.45	12.7	0.114173
LB GC124	Loch Broom	BR 1	Outer	57.9147	-5.22119	83.5	Gravity Corer		0.3	-23.85	0.04	6.63	8.75	0.114286		0.561044	0.2468		13.92	14.7	0.946939
LB GC129	Loch Broom	BR 2	Inner	57.8767	-5.12375	16	Gravity Corer		2.18	-23.95	0.22	6.43	11.5606	0.0865007		0.570363	0.2167		7.2	14.7	0.489796
GC127	Loch Broom	BR 3	Inner	57.8607	-5.10238	45	Gravity Corer		4.32	-24.93	0.38	5.61	13.2632	0.0753968		0.661696	0.019		5.06	14.7	0.344218
Chairn Bhain 26	Chairn Bhain	CH 1	Glencoul	58.273	-5.12859	61	Day Grab		2.9	-21.34	0.36	6.57	9.39815	0.106404		0.32712	0.0626		12.4	14.9	0.832215
Chairn Bhain 27	Chairn Bhain	CH 2	Glencoul	58.2771	-5.11958	56	Day Grab		1.23	-21.15	0.15	6.45	9.56667	0.10453		0.309413	0.1754		11.96	14.9	0.802685
Chairn Bhain 28	Chairn Bhain	CH 3	Glencoul	58.2727	-5.1077	74	Day Grab		0.84	-21.26	0.1	7.32	9.8	0.102041		0.319664	0.2516		11.19	14.9	0.751007
Chairn Bhain 29	Chairn Bhain	CH 4	Glencoul	58.2677	-5.09671	83	Day Grab		0.45	-20.74	0.06	7.04	8.75	0.114286		0.271202	0.0889		10.47	14.9	0.702685
Chairn Bhain 30	Chairn Bhain	CH 5	Glencoul	58.2614	-5.08513	108	Day Grab		0.45	-21.2	0.06	6.27	8.75	0.114286		0.314073	0.2468		9.72	14.9	0.652349
Chairn Bhain 31	Chairn Bhain	CH 6	Glencoul	58.2583	-5.0729	63	Day Grab		3.45	-21.75	0.46	6.3	8.75	0.114286		0.365331	0.2181		8.99	14.9	0.603356
Chairn Bhain 32	Chairn Bhain	CH 7	Glencoul	58.256	-5.05937	58	Day Grab		2.19	-21.68	0.24	6.22	10.6458	0.0939335		0.358807	0.1085		8.19	14.9	0.549664
Chairn Bhain 33	Chairn Bhain	CH 8	Glencoul	58.2543	-5.04348	73	Day Grab		3.39	-21.81	0.47	6.37	8.41489	0.118837		0.370923	0.2095		7.27	14.9	0.487919
Chairn Bhain 34C	Chairn Bhain	CH 9	Glencoul	58.2486	-4.99729	21	Day Grab		0.79	-22.21	0.1	6.31	9.21667	0.108499		0.408201	0.1131		5	14.9	0.33557
Chairn Bhain 35	Chairn Bhain	CH 10	Glencoul	58.2434	-4.99228	40	Day Grab		5.21	-22.95	0.49	6.11	12.4048	0.0806142		0.477167	0.3034		4.39	14.9	0.294631
Chairn Bhain 36	Chairn Bhain	CH 11	Glencoul	58.2391	-4.9802	29	Day Grab		5.23	-23.03	0.53	6.25	11.5126	0.0868615		0.484623	0.2544		3.54	14.9	0.237584
Chairn Bhain 37	Chairn Bhain	CH 12	Glencoul	58.2349	-4.96763	46	Day Grab		5.79	-23.01	0.63	6.11	10.7222	0.0932642		0.482759	0.3176		2.69	14.9	0.180537
Chairn Bhain 38	Chairn Bhain	CH 13	Glencoul	58.2307	-4.95961	31	Day Grab		2.73	-23.07	0.36	6.28	8.84722	0.11303		0.48835	0.2106		2.04	14.9	0.136913
Chairn Bhain 39	Chairn Bhain	CH 14	Glendhu	58.2562	-4.9837	24	Day Grab		1.51	-22.45	0.12	6.7	14.6806	0.0681173		0.430568	0.1296		3.76	14.9	0.252349
Chairn Bhain 40	Chairn Bhain	CH 15	Glendhu	58.2558	-4.97128	20	Day Grab		0.79	-22.88	0.1	6.3	9.21667	0.108499		0.470643	0.2405		3.03	14.9	0.203356
Chairn Bhain 41	Chairn Bhain	CH 16	Glendhu	58.256	-4.9565	20	Day Grab		1.72	-23.76	0.25	5.72	8.02667	0.124585		0.552656	0.3181		2.16	14.9	0.144966
Chairn Bhain 42	Chairn Bhain	CH 17	Glendhu	58.2564	-4.94104	18	Day Grab		8.89	-24.67	0.68	5.77	15.2525	0.0655632		0.637465	0.3064		1.25	14.9	0.0838926
Inchard 20	Inchard	IN 1	Outer	58.4553	-5.07877	40	Day Grab		0.1	-19.54	0.03	7.91	3.88889	0.257143		0.159366	0.1248		6.107	6.6	0.925303
Inchard 21	Inchard	IN 2	Outer	58.4541	-5.0636	29	Day Grab		0.15	-20.38	0.04	7.12	4.375	0.228571		0.237651	0.1926		5.307	6.6	0.804091
Inchard 22B	Inchard	IN 3	Inner	58.4523	-5.04972	30	Day Grab		4.86	-22.24	0.55	6.17	10.3091	0.0970018		0.410997	0.022		4.548	6.6	0.689091
Inchard 23	Inchard	IN 4	Inner	58.449	-5.02481	53	Day Grab		5.58	-22.41	0.56	6.09	11.625	0.0860215		0.426841	0.2125		3.275	6.6	0.496212
Inchard 24	Inchard	IN 5	Inner	58.4459	-5.02082	61	Day Grab		4.65	-22.59	0.59	6.17	9.19492	0.108756		0.443616	0.1613		2.861	6.6	0.433485
Inchard 25	Inchard	IN 6	Inner	58.4398	-5.00936	46	Day Grab		5.22	-22.49	0.6	6.17	10.15	0.0985222		0.434296	0.1619		1.916	6.6	0.290303
Eriboll 1	Eriboll	ER 1	Outer	58.5791	-4.62734	59	Day Grab		0.35	-21.2	0.01	6.53	40.8333	0.0244898		0.314073	0.2468		16.043	15.5	1.03503
Eriboll 2	Eriboll	ER 2	Outer	58.5715	-4.62972	62	Day Grab		0.19	-21.64	0.06	6.69	3.69444	0.206767		0.355079	0.1802		15.218	15.5	0.981806
Eriboll 3	Eriboll	ER 3	Outer	58.564	-4.63268	55	Day Grab		0.36	-20.62	0.06	4.51	7	0.142857		0.260019	0.2085		14.292	15.5	0.922065
Eriboll 4	Eriboll	ER 4	Outer	58.5558	-4.62997	51	Day Grab		0.21	-20.93	0.04	7.57	6.125	0.163265		0.28891	0.1845		13.67	15.5	0.881935
Eriboll 5	Eriboll	ER 5	Outer	58.5481	-4.63007	43	Day Grab		0.43	-20.84	0.05	6.56	10.0333	0.0996678		0.280522	0.303		12.927	15.5	0.834
Eriboll 6	Eriboll	ER 6	Inner	58.5397	-4.63084	39	Day Grab		0.05	-20.1	0.06	5.23	0.972222	0.102857		0.211556	0.1107		12.119	15.5	0.781871
Stn 40	Eriboll	ER 7	Inner	58.5332	-4.63712	40	Day Grab		0.8128	-21.6435						0.355405	0.2033		11.401	15.5	0.735548
Eriboll 7	Eriboll	ER 8	Inner	58.5331	-4.63711	42	Day Grab		1.06	-21.62	0.2	6.86	6.18333	0.161725		0.353215	0.127		11.304	15.5	0.72929
Eriboll 8	Eriboll	ER 9	Inner	58.5277	-4.64917	48	Day Grab		1.62	-21.61	0.23	6.78	8.21739	0.121693		0.352283	0.2258		10.413	15.5	0.671806
Eriboll 9	Eriboll	ER 10	Inner	58.5211	-4.65867	62	Day Grab		1.02	-21.6	0.14	6.82	8.5	0.117647		0.351351	0.2599		9.443	15.5	0.609226
Eriboll 10	Eriboll	ER 11	Inner	58.5143	-4.66522	61	Day Grab		1.49	-21.38	0.2	6.43	8.69167	0.115053		0.330848	0.238		8.653	15.5	0.558258
Eriboll 11	Eriboll	ER 12	Inner	58.5073	-4.67204	52	Day Grab		2.18	-21.52	0.29	6.52	8.77011	0.114024		0.343896	0.2036		7.786	15.5	0.502323
Stn 37	Eriboll	ER 13	Inner	58.5012	-4.68032	54	Day Grab		2.072	-21.792	0.2612	7.35892	5.9316	0.168589		0.369241	0.0104		6.95	15.5	0.448387
Eriboll 12	Eriboll	ER 14	Inner	58.5008	-4.67959	59	Day Grab		3.1	-21.67	0.43	6.55	8.41085	0.118894		0.357875	0.1991		6.935	15.5	0.447419
Eriboll 13	Eriboll	ER 15	Inner	58.4937	-4.68672	50	Day Grab		3.16	-21.55	0.39	6.54	9.45299	0.105787		0.346692	0.0583		6.047	15.5	0.390129
Stn 38	Eriboll	ER 16	Inner	58.487	-4.6921	43	Day Grab		2.388	-22.0679	0.2763	6.83979	28.8808	0.0346251		0.394961	0.2393		5.258	15.5	0.339226
Eriboll 14	Eriboll	ER 17	Inner	58.4861	-4.69271	47	Day Grab		2.52	-21.47	0.33	6.5	8.90909	0.112245		0.339236	0.1564		3.017	15.5	0.194645
Eriboll 15	Eriboll	ER 18	Inner	58.4802	-4.70092	43	Day Grab		1.66	-21.52	0.23	6.92	8.42029	0.118761		0.343896	0.2036		4.357	15.5	0.281097
Eriboll 16	Eriboll	ER 19	Inner	58.473	-4.70891	42	Day Grab		2.86	-21.53	0.32	6.54	10.4271	0.0959041		0.344828	0.1191		3.307	15.5	0.213355
Stn 39	Eriboll	ER 20	Inner	58.4689	-4.72202	24	Day Grab		1.545	-21.7053						0.361161	0.2378		2.604	15.5	0.168
Eriboll 17	Eriboll	ER 21	Inner	58.4687	-4.72223	27	Day Grab		1.62	-21.46	0.2	6.46	9.45	0.10582		0.338304	0.124		2.586	15.5	0.166839
Eriboll 18	Eriboll	ER 22	Inner	58.4631	-4.73263	19	Day Grab		2.26	-22.37	0.12	6.5	21.9722	0.045512		0.423113	0.0503		1.743	15.5	0.112452
Eriboll 19	Eriboll	ER 23	Inner	58.456	-4.73972	17	Day Grab		2.24	-21.96	0.2	6.48	13.0667	0.0765306		0.384902	0.1108		0.84536	15.5	0.0545394
C2 LB 11	Creran	CR 1	Outer	56.524	-5.395	14.3	Van Veen Grab		2.96	-23.59	0.31	6.24	11.1398	0.0897683		0.536813	0.2899		10.25	12.8	0.800781
C1 Stn 26	Creran	CR 2	Outer	56.514	-5.38365	10.18	Van Veen Grab		0.57	-23.49	0.07	7.2	9.5	0.105263		0.527493	0.296		10.14	12.8	0.792188
SM16-cc-01	Creran	CR 3	Outer	56.519	-5.3731	37	Craib Corer		3.4	-25.46	0.29	5.32	13.6782	0.0731092		0.71109	0.2408		9.28	12.8	0.725
GC077	Creran	CR 4	Outer	56.5195	-5.37133	34	Gravity Corer		2.63	-24.93	0.27	5.4	11.3642	0.0879957		0.661696	0.019		9.17	12.8	0.716406
GC079	Creran	CR 5	Outer	56.5189	-5.36943	39	Gravity Corer		4.83	-25.55	0.42	4.81	13.4167	0.0745342		0.719478	0.2571		9.11	12.8	0.711719
SM16-cc-05	Creran	CR 6	Outer	56.5226	-5.35942	30.1	Shokovitch Corer		1.65	-25.64	0.14	5.69	13.75	0.0727273		0.727866	0.2854		8.38	12.8	0.654687
SM16-cc-04	Creran	CR 7	Outer	56.5228	-5.35792	29.8	Shokovitch Corer		5.71	-25.31	0.54	5.43	12.3364	0.0810608		0.697111	0.2509		8.28	12.8	0.646875
C1 Stn 2	Creran	CR 8	Outer	56.553133,	-5.25917	6.34	Van Veen Grab		3.05	-25.4	0.26	4.73	13.6859	0.0730679		0.705499	0.2254		8.24	12.8	0.64375
SM16-cc-02	Creran	CR 9	Outer	56.5229	-5.35723	29.9	Craib Corer		1.56	-25.58	0.15	5.79	12.1333	0.0824176		0.722274	0.3163		8.24	12.8	0.64375
C1 Stn 30	Creran	CR 10	Outer	56.5239	-5.36463	17.34	Van Veen Grab		1.39	-23.58	0.17	6.84	9.53922	0.10483		0.535881	0.2689		8.06	12.8	0.629687
SM16-cc-06	Creran	CR 11	Outer	56.5248	-5.35278	27.4	Shokovitch Corer		3.52	-25.65	0.3	5.18	13.6889	0.0730519		0.728798	0.3361		7.89	12.8	0.616406
SM16-cc-07	Creran	CR 12	Outer	56.5247	-5.35245	24.8	Shokovitch Corer		5.54	-25.82	0.47	5.35	13.7518	0.0727179		0.744641	0.2326		7.88	12.8	0.615625
SM16(2)-SC-08	Creran	CR 13	Outer	56.5257	-5.34982	21.1	Shokovitch Corer		7.35	-26.09	0.53	3.88	16.1792	0.0618076		0.769804	0.2607		7.86	12.8	0.614062
SM16(2)-SC-09	Creran	CR 14	Outer	56.525	-5.35247	28.4	Shokovitch Corer		6.29	-28.12	0.35	1.77	20.9667	0.0476948		0.958993	0.3257		7.86	12.8	0.614062
SM16-cc-08	Creran	CR 15	Outer	56.5253	-5.35108	23	Shokovitch Corer		5.54	-25.92	0.47	4.89	13.7518	0.0727179		0.753961	0.46		7.77	12.8	0.607031
C1 Stn 31	Creran	CR 16	Outer	56.5262	-5.35757	9.7	Van Veen Grab		1.3	-23.52	0.15	7.31	10.1111	0.0989011		0.530289	0.376		6.65	12.8	0.519531
C1 Stn 32	Creran	CR 17	Outer	56.531	-5.336	21.1	Van Veen Grab		1.98	-23.86	0.22	6.68	10.5	0.0952381		0.561976	0.2991		6.52	12.8	0.509375
C1 Stn 19	Creran	CR 18	Outer	56.5283	-5.32702	15.61	Van Veen Grab		2.46	-24.05	0.25	5.95	11.48	0.087108		0.579683	0.2725		6.37	12.8	0.497656
C1 Stn 33	Creran	CR 19	Outer	56.529	-5.331	19.5	Van Veen Grab		2.36	-23.81	0.26	6.84	10.5897	0.094431		0.557316	0.2348		6.37	12.8	0.497656
SM16(2)-SC-07	Creran	CR 20	Outer	56.5327	-5.32868	28.7	Shokovitch Corer		5.79	-26.44	0.41	4.09	16.4756	0.0606958		0.802423	0.429		6.17	12.8	0.482031
C2 LB 16	Creran	CR 21	Outer	56.534	-5.324	22.4	Van Veen Grab		0.76	-23.25	0.09	7.62	9.85185	0.101504		0.505126	0.2828		5.85	12.8	0.457031
GC078	Creran	CR 22	Outer	56.5347	-5.32313	22	Gravity Corer		2.84	-25.75	0.25	4.8	13.2533	0.0754527		0.738117	0.073		5.76	12.8	0.45
C2 LB 9	Creran	CR 23	Outer	56.537	-5.325	15.8	Van Veen Grab		3.2	-23.39	0.33	6.3	11.3131	0.0883929		0.518173	0.2913		5.72	12.8	0.446875
C2 LB8	Creran	CR 24	Outer	56.539	-5.319	14.6	Van Veen Grab		3.34	-23.28	0.35	6.46	11.1333	0.0898204		0.507922	0.2768		5.29	12.8	0.413281
C2 LB 7	Creran	CR 25	Outer	56.542	-5.314	13.7	Van Veen Grab		3.65	-23.04	0.38	6.48	11.2061	0.0892368		0.485555	0.3422		4.86	12.8	0.379688
C2 LB 6	Creran	CR 26	Outer	56.544	-5.31	14.2	Van Veen Grab		3.92	-23.03	0.41	6.52	11.1545	0.0896501		0.484623	0.2544		4.53	12.8	0.353906
SM16(2)-SC-06	Creran	CR 27	Outer	56.5456	-5.30493	19.4	Shokovitch Corer		5.92	-26.43	0.4	3.87	17.2667	0.0579151		0.801491	0.2405		4.18	12.8	0.326562
C2 UB Stn 4	Creran	CR 28	Inner	56.548	-5.269	28.7	Van Veen Grab		5.25	-23.33	0.51	5.77	12.0098	0.0832653		0.512582	0.2993		2.62	12.8	0.204687
SM16(2)-SC-05	Creran	CR 29	Inner	56.547	-5.2693	39.2	Shokovitch Corer		5	-26.55	0.35	3.96	16.6667	0.06		0.812675	0.3372		2.5	12.8	0.195312
SM16(2)-SC-04	Creran	CR 30	Inner	56.5468	-5.27255	34.4	Shokovitch Corer		3.05	-26.79	0.21	3.43	16.9444	0.0590164		0.835042	0.153		2.36	12.8	0.184375
SM16(2)-SC-03	Creran	CR 31	Inner	56.5478	-5.26837	34.9	Shokovitch Corer		5.52	-26	0.42	4.66	15.3333	0.0652174		0.761417	0.229		2.26	12.8	0.176562
C2 UB Stn 3	Creran	CR 32	Inner	56.548	-5.263	28.2	Van Veen Grab		5.05	-23.6	0.49	5.9	12.0238	0.0831683		0.537745	0.2258		2.04	12.8	0.159375
C2 UB Stn 2	Creran	CR 33	Inner	56.55	-5.267	19.3	Van Veen Grab		4.18	-24	0.38	5.66	12.8333	0.0779221		0.575023	0.2126		2.01	12.8	0.157031
SM16(2)-SC-02	Creran	CR 34	Inner	56.5497	-5.25993	20.5	Shokovitch Corer		6.14	-26.26	0.42	4.47	17.0556	0.0586319		0.785648	0.108		1.77	12.8	0.138281
C1 Stn 3	Creran	CR 35	Inner	56.5514	-5.25217	12.53	Van Veen Grab		4.79	-24.34	0.45	5.5	12.4185	0.0805249		0.60671	0.2151		1.38	12.8	0.107812
SM16(2)-SC-01	Creran	CR 36	Inner	56.5517	-5.25213	11.3	Shokovitch Corer		6.25	-26.48	0.42	4.58	17.3611	0.0576		0.806151	0.2714		1.36	12.8	0.10625
GS 71	Teacuis	TE 1	Outer	56.6477	-5.8874	12	Van Veen Grab		3.4	-22.34	0.47	6.46	8.43972	0.118487		0.420317	0.2284		4.51	5.8	0.777586
LT 22	Teacuis	TE 2	Outer	56.6435	-5.8907	8.7	Van Veen Grab		5.55	-25.76	0.42	4.59	15.4167	0.0648649		0.739049	0.2793		4.43	5.8	0.763793
GS 70	Teacuis	TE 3	Outer	56.6474	-5.8831	25.6	Van Veen Grab		0.87	-22.49	0.14	6.62	7.25	0.137931		0.434296	0.1619		4.27	5.8	0.736207
LT 23	Teacuis	TE 4	Outer	56.6442	-5.8865	16	Van Veen Grab		1.38	-23.4	0.18	5.69	8.94444	0.111801		0.519105	0.2574		4.24	5.8	0.731034
LT 24	Teacuis	TE 5	Outer	56.6473	-5.882	21.8	Van Veen Grab		0.48	-21.73	0.09	6.52	6.22222	0.160714		0.363467	0.1461		4.21	5.8	0.725862
LT 25	Teacuis	TE 6	Outer	56.6433	-5.8813	11.3	Van Veen Grab		0.43	-21.87	0.06	6.58	8.36111	0.119601		0.376514	0.3028		3.42	5.8	0.589655
LT 19	Teacuis	TE 7	Inner	56.6334	-5.8501	20.8	Van Veen Grab		0.58	-21.87	0.09	7.19	7.51852	0.133005		0.376514	0.3028		1.71	5.8	0.294828
LT 11	Teacuis	TE 8	Inner	56.6324	-5.847	19.1	Van Veen Grab		0.76	-22.12	0.08	6.64	11.0833	0.0902256		0.399814	0.1304		1.49	5.8	0.256897
LT 1	Teacuis	TE 9	Inner	56.6331	-5.8437	14	Van Veen Grab		4.6	-22.58	0.63	6.78	8.51852	0.117391		0.442684	0.178		1.39	5.8	0.239655
LT 10	Teacuis	TE 10	Inner	56.6325	-5.8414	12.4	Van Veen Grab		4.56	-22.13	0.69	6.94	7.71014	0.129699		0.400746	0.273		1.246	5.8	0.214828
LT 2	Teacuis	TE 11	Inner	56.6311	-5.8401	16	Van Veen Grab		4.39	-22.56	0.61	6.18	8.39617	0.119102		0.44082	0.1665		1.08	5.8	0.186207
LT 9	Teacuis	TE 12	Inner	56.6311	-5.8386	11.1	Van Veen Grab		4.61	-22.48	0.62	6.4	8.67473	0.115277		0.433364	0.1794		1.02	5.8	0.175862
LT 8	Teacuis	TE 13	Inner	56.6298	-5.8366	8	Van Veen Grab		4.72	-22.77	0.63	6.31	8.74074	0.114407		0.460391	0.232		0.83	5.8	0.143103
LT 7	Teacuis	TE 14	Inner	56.6283	-5.8343	8.2	Van Veen Grab		4.92	-22.68	0.58	6.19	9.89655	0.101045		0.452004	0.2736		0.61	5.8	0.105172
GS 67	Teacuis	TE 15	Inner	56.6278	-5.8348	6.6	Van Veen Grab		4.75	-23.01	0.07	6.15	79.1667	0.0631579		0.482759	0.3176		0.59	5.8	0.101724
LT 3	Teacuis	TE 16	Inner	56.6274	-5.8336	8	Van Veen Grab		5.94	-23.31	0.71	5.78	9.76056	0.102453		0.510718	0.2816		0.51	5.8	0.087931
LT 6	Teacuis	TE 17	Inner	56.6258	-5.8318	6	Van Veen Grab		5.33	-23.4	0.65	5.97	9.56667	0.10453		0.519105	0.2574		0.31	5.8	0.0534483
LT 5	Teacuis	TE 18	Inner	56.6258	-5.8311	6	Van Veen Grab		3.6	-24.15	0.37	5.03	11.3514	0.0880952		0.589003	0.2868		0.27	5.8	0.0465517
G02 Cs 21	Fyne	FY 1	Outer	55.9689	-5.42643	23.46	Day Grab		0.51	-22.25	0.06	6.35	9.91667	0.10084		0.411929	0.0888		46.21	60.5	0.763802
G02 Cs 11	Fyne	FY 2	Outer	55.9687	-5.42695	24.04	Day Grab		0.64	-22.27	0.09	6.74	8.2963	0.120536		0.413793	0.2332		46.01	60.5	0.760496
L.Fyne 524	Fyne	FY 3	Outer	55.9883	-5.355	126	Gravity Corer		0.5	-23.35	0.07	5.77	8.33333	0.12		0.514445	0.0943		41.42	60.5	0.684628
E04 Cs 11	Fyne	FY 4	Main	56.0556	-5.303	49.06	Day Grab		0.37	-22.6	0.06	6.34	7.19444	0.138996		0.444548	0.2751		33.71	60.5	0.55719
E04 Cs 21	Fyne	FY 5	Main	56.0561	-5.3018	50.45	Day Grab		0.36	-22.46	0.04	6.09	10.5	0.0952381		0.4315	0.2107		33.01	60.5	0.54562
L.Fyne 519	Fyne	FY 6	Main	56.0808	-5.26933	50	Gravity Corer		0.78	-23.73	0.08	5.98	11.375	0.0879121		0.54986	0.3445		30.24	60.5	0.499835
E07 CS 31	Fyne	FY 7	Inner	56.1381	-5.18738	65.02	Day Grab		1.57	-23.38	0.17	6.31	10.7745	0.0928116		0.517241	0.1817		22.16	60.5	0.366281
E07 CS 41	Fyne	FY 8	Inner	56.1395	-5.1854	65.42	Day Grab		1.65	-23.26	0.17	6.19	11.3235	0.0883117		0.506058	0.2095		21.96	60.5	0.362975
E07 CS 51	Fyne	FY 9	Inner	56.1402	-5.18428	65.6	Day Grab		1.62	-23.92	0.15	6.12	12.6	0.0793651		0.567568	0.3068		21.86	60.5	0.361322
L. Fyne 512	Fyne	FY 10	Inner	56.1902	-5.08733	96	Gravity Corer		3.77	-23.99	0.35	7	12.5667	0.0795756		0.574091	0.2524		13.66	60.5	0.225785
L. Fyne 510	Fyne	FY 11	Inner	56.2417	-5.05233	36	Gravity Corer		2.47	-25.7	0.18	3.37	16.0093	0.0624639		0.733458	0.2437		0.877	60.5	0.0144959
L. Fyne 507	Fyne	FY 12	Inner	56.2655	-4.9305	30	Gravity Corer		6.4	-26.41	0.38	4.21	19.6491	0.0508929		0.799627	0.43		0.82	60.5	0.0135537
G09 Cs 12	Holy Loch	HL 1	Main	55.9873	-4.93677	26.99	Day Grab		4.23	-24.19	0.4	6.33	12.3375	0.0810537		0.592731	0.2955		1.72	3.9	0.441026
G09 Cs 32	Holy Loch	HL 2	Main	55.9873	-4.9377	26.77	Day Grab		4.44	-24.22	0.42	6.48	12.3333	0.0810811		0.595527	0.3007		1.59	3.9	0.407692
G09 Cs 52	Holy Loch	HL 3	Main	55.9871	-4.93618	27.74	Day Grab		4.17	-23.99	0.41	6.54	11.8659	0.0842754		0.574091	0.2524		1.64	3.9	0.420513
GS 465	Riddon	RI 1	Main	55.9535	-5.18933	22	Gravity Corer		3.96	-23.73	0.27	6.36	17.1111	0.0584416		0.54986	0.3445		3.3	5.5	0.6
Gare Loch 412	Gare Loch	GL 1	Main	56.0763	-4.83017	16	Gravity Corer		5.16	-24.42	0.39	6.79	15.4359	0.0647841		0.614166	0.2693		0.49	9.5	0.0515789
Gare Loch 414	Gare Loch	GL 2	Main	56.0215	-4.79067	22	Gravity Corer		3.69	-24.34	0.26	6.57	16.5577	0.0603949		0.60671	0.2151		7.04	9.5	0.741053
L. Goil 402	Goil	GO 1	Main	56.1658	-4.90567	50	Gravity Corer		4.65	-25.12	0.33	6.47	16.4394	0.0608295		0.679404	0.213		0.82	8	0.1025
L. Goil 404	Goil	GO 2	Main	56.1227	-4.89483	62	Gravity Corer		3.94	-23.73	0.33	7.56	13.9293	0.0717912		0.54986	0.2345		5.67	8	0.70875
L.Striven 454	Striven	ST 1	Main	56.0042	-5.12333	22	Gravity Corer		3.34	-24.63	0.26	6.83	14.9872	0.0667237		0.633737	0.3135		0.78	12.9	0.0604651
L.Striven 456	Striven	ST 2	Main	55.9602	-5.08667	68	Gravity Corer		3.58	-24.69	0.24	6.73	17.4028	0.0574621		0.639329	0.291		6.09	12.9	0.472093
L.Striven 458	Striven	ST 3	Main	55.9207	-5.06217	78	Gravity Corer		3.13	-23.47	0.28	8.29	13.0417	0.0766773		0.525629	0.1765		10.74	12.9	0.832558
G10 52	Long	LO 6	Outer	56.0193	-4.88557	69.05	Day Grab		3.94	-23.63	0.39	6.79	11.7863	0.0848441		0.540541	0.3226		22.6	26.9	0.840149
G10 42	Long	LO 5	Outer	56.0189	-4.88567	69.04	Day Grab		3.97	-23.78	0.4	6.85	11.5792	0.086362		0.55452	0.3171		22.5	26.9	0.836431
G10 22	Long	LO 4	Outer	56.0175	-4.88557	68.48	Day Grab		4.14	-23.68	0.41	6.71	11.7805	0.0848861		0.5452	0.2054		22.1	26.9	0.821561
L.Long 401	Long	LO 3	Inner	56.1025	-4.84883		Gravity Corer		0.56	-24.3	0.05	4.55	13.0667	0.0765306		0.602982	0.2664		13.13	26.9	0.488104
L.Long 398	Long	LO 2	Inner	56.1643	-4.78917	58	Gravity Corer		3.17	-24.13	0.25	6.94	14.7933	0.067598		0.587139	0.1393		5.31	26.9	0.197398
L.Long 396	Long	LO 1	Inner	56.2015	-4.74567	22	Gravity Corer		4.84	-24.62	0.37	6.6	15.2613	0.0655254		0.632805	0.3316		0.41	26.9	0.0152416
GS 43	Sunart	SU 1	Outer	56.6804	-6.01165	36.1	Van Veen Grab		0.72	-22.67	0.13	5.95	6.46154	0.154762		0.451072	0.2417		29.18	30.7	0.950489
GS96	Sunart	SU 2	Outer	56.6573	-5.98552	74	Van Veen Grab		1.41	-21.47	0.22	6.97	7.47727	0.133739		0.339236	0.1564		27.78	30.7	0.904886
GS 104	Sunart	SU 3	Outer	56.6728	-5.92275	16	Van Veen Grab		0.39	-21.53	0.1	7.24	4.55	0.21978		0.344828	0.1191		27.78	30.7	0.904886
GS 42	Sunart	SU 4	Outer	56.6823	-5.98845	21.4	Van Veen Grab		0.2	-22.65	0.02	5.17	11.6667	0.0857143		0.449208	0.1726		27.76	30.7	0.904235
GS97	Sunart	SU 5	Outer	56.6532	-5.97563	74	Van Veen Grab		1.07	-21.72	0.2	7	6.24167	0.160214		0.362535	0.1379		27.24	30.7	0.887296
GS99	Sunart	SU 6	Outer	56.66	-5.97153	65	Van Veen Grab		1.99	-21.54	0.21	6.69	11.0556	0.0904523		0.34576	0.1133		26.89	30.7	0.875896
GC011 0-1	Sunart	SU 7	Outer	56.6598	-5.96963	97	Gravity Corer		0.37	-19.75	0.06	6.83	7.19444	0.138996		0.178938	0.2502		26.78	30.7	0.872313
GS 100	Sunart	SU 8	Outer	56.6663	-5.96948	47	Van Veen Grab		1.17	-21.59	0.18	6.86	7.58333	0.131868		0.350419	0.1304		26.69	30.7	0.869381
GS 101	Sunart	SU 9	Outer	56.666	-5.95925	70	Van Veen Grab		1.11	-21.66	0.16	6.58	8.09375	0.123552		0.356943	0.1296		26.07	30.7	0.849186
GS 98	Sunart	SU 10	Outer	56.6562	-5.96573	78	Van Veen Grab		1.69	-21.93	0.27	6.8	7.30247	0.13694		0.382106	0.0692		25.59	30.7	0.83355
G 47	Sunart	SU 11	Outer	56.654	-5.94187	6.5	Van Veen Grab		0.69	-21.73	0.13	6.83	6.19231	0.161491		0.363467	0.1461		25.18	30.7	0.820195
GS103	Sunart	SU 12	Outer	56.6752	-5.93657	14	Van Veen Grab		1.21	-21.91	0.18	6.82	7.84259	0.127509		0.380242	0.1218		24.61	30.7	0.801629
GS 49	Sunart	SU 13	Outer	56.6563	-5.92485	17.2	Van Veen Grab		2.81	-21.52	0.12	4.78	27.3194	0.036604		0.343896	0.2036		24.1	30.7	0.785016
GS 48	Sunart	SU 14	Outer	56.6569	-5.91502	3.4	Van Veen Grab		0.17	-20.78	0.04	6.11	4.95833	0.201681		0.27493	0.2315		23.5	30.7	0.765472
GS 53	Sunart	SU 15	Main	56.6756	-5.91573	18	Van Veen Grab		1.92	-21.62	0.39	6.18	5.74359	0.174107		0.353215	0.127		23.33	30.7	0.759935
GS 105	Sunart	SU 16	Outer	56.6665	-5.90962	8	Van Veen Grab		0.56	-21.47	0.09	7.19	7.25926	0.137755		0.339236	0.1564		23.04	30.7	0.750489
GS 106	Sunart	SU 17	Outer	56.6673	-5.89443	6	Van Veen Grab		0.43	-21.63	0.06	6.73	8.36111	0.119601		0.354147	0.2286		22.1	30.7	0.71987
GS 107	Sunart	SU 18	Main	56.6739	-5.87737	6	Van Veen Grab		0.96	-22.26	0.1	6.91	11.2	0.0892857		0.412861	0.0251		20.97	30.7	0.683062
GC009 0-1	Sunart	SU 19	Outer	56.6721	-5.86708	107	Gravity Corer		0.74	-21.79	0.12	6.99	7.19444	0.138996		0.369059	0.2303		20.186	30.7	0.657524
GC081 0-1	Sunart	SU 20	Main	56.669	-5.86328	58	Gravity Corer		1.64	-21.71	0.28	6.92	6.83333	0.146341		0.361603	0.1637		20.18	30.7	0.657329
GS95	Sunart	SU 21	Main	56.6716	-5.8541		Van Veen Grab		1.51	-21.42	0.25	6.85	7.04667	0.141911		0.334576	0.2161		19.59	30.7	0.638111
GS 94	Sunart	SU 22	Main	56.6683	-5.85		Van Veen Grab		1.39	-21.33	0.24	6.98	6.75694	0.147996		0.326188	0.1396		19.38	30.7	0.63127
GS 93	Sunart	SU 23	Main	56.6619	-5.8403		Van Veen Grab		1.51	-21.53	0.26	6.74	6.77564	0.147588		0.344828	0.1191		18.88	30.7	0.614984
GC023 0-1	Sunart	SU 24	Main	56.6659	-5.84035	110	Gravity Corer		1.46	-21.69	0.28	6.63	6.08333	0.164384		0.359739	0.0797		18.82	30.7	0.613029
GS 92	Sunart	SU 25	Main	56.6651	-5.8338		Van Veen Grab		1.52	-21.27	0.26	6.9	6.82051	0.146617		0.320596	0.2097		18.44	30.7	0.600651
GS 91	Sunart	SU 26	Main	56.6669	-5.8296		Van Veen Grab		1.44	-21.56	0.24	6.8	7	0.142857		0.347623	0.2399		18.16	30.7	0.591531
GS 90	Sunart	SU 27	Main	56.674	-5.813	59	Van Veen Grab		1.25	-21.54	0.21	6.67	6.94444	0.144		0.34576	0.1133		17.49	30.7	0.569707
GS 109	Sunart	SU 28	Main	56.6755	-5.82022		Craib Corer		0.6	-21.32	0.32	6.61	2.1875	0.145714		0.325256	0.2734		17.49	30.7	0.569707
GS 62	Sunart	SU 29	Main	56.6833	-5.81282	54.7	Van Veen Grab		2.16	-22.27	0.33	6.88	7.63636	0.130952		0.413793	0.2332		17.04	30.7	0.555049
GS 63	Sunart	SU 30	Main	56.6829	-5.80957	68	Van Veen Grab		2.16	-22.17	0.31	6.21	8.12903	0.123016		0.404473	0.0875		16.79	30.7	0.546906
GS 65	Sunart	SU 31	Main	56.6764	-5.80697	40.3	Van Veen Grab		0.94	-22.81	0.31	6.46	3.53763	0.226748		0.464119	0.2255		16.67	30.7	0.542997
GC022 0-1	Sunart	SU 32	Main	56.6803	-5.80495	120	Gravity Corer		1.78	-21.81	0.29	7.48	7.16092	0.139647		0.370923	0.2095		16.52	30.7	0.538111
GS66	Sunart	SU 33	Main	56.6871	-5.78468	38.9	Van Veen Grab		0.39	-22.33	0.1	6.42	4.55	0.21978		0.419385	0.2869		15.26	30.7	0.497068
GS 82	Sunart	SU 34	Main	56.707	-5.77245	25.5	Van Veen Grab		2.7	-22.93	0.31	7.62	10.1613	0.0984127		0.475303	0.3369		14.68	30.7	0.478176
GS108	Sunart	SU 35	Main	56.6993	-5.773	8.2	Van Veen Grab		2.89	-22.16	0.34	6.69	9.91667	0.10084		0.403541	0.1649		14.61	30.7	0.475896
GS 72	Sunart	SU 36	Main	56.6987	-5.77532	70	Van Veen Grab		0.31	-21.74	0.03	7.01	12.0556	0.0829493		0.364399	0.129		14.49	30.7	0.471987
GS 80	Sunart	SU 37	Main	56.6963	-5.76492	46	Van Veen Grab		1.02	-22.17	0.14	6.1	8.5	0.117647		0.404473	0.0875		14.09	30.7	0.458958
GS 110	Sunart	SU 38	Main	56.7023	-5.75707		Craib Corer		2.78	-22.49	0.37	6.43	8.76577	0.11408		0.434296	0.1619		13.67	30.7	0.445277
GC020 0-1	Sunart	SU 39	Main	56.7043	-5.75133	105	Gravity Corer		0.63	-22.03	0.12	6.5	6.125	0.163265		0.391426	-0.0001		13.36	30.7	0.435179
GS 38	Sunart	SU 40	Main	56.7055	-5.74957	98.6	Van Veen Grab		2.48	-22.28	0.34	6.62	8.5098	0.117512		0.414725	0.0807		13.23	30.7	0.430945
GS 37	Sunart	SU 41	Main	56.705	-5.7372	46.1	Van Veen Grab		1.42	-22.45	0.21	6.52	7.88889	0.126761		0.430568	0.1296		12.5	30.7	0.407166
GS 111	Sunart	SU 42	Main	56.7082	-5.7347		Van Veen Grab		2.54	-22.44	0.37	6.58	8.00901	0.124859		0.429637	0.3376		12.42	30.7	0.40456
GS34	Sunart	SU 43	Main	56.7019	-5.72612	31.2	Van Veen Grab		0.71	-22.47	0.1	6.22	8.28333	0.120724		0.432432	0.1988		11.79	30.7	0.384039
GS 112	Sunart	SU 44	Main	56.7027	-5.71848		Van Veen Grab		1.96	-22.2	0.3	6.34	7.62222	0.131195		0.407269	0.0541		11.56	30.7	0.376547
GS 30	Sunart	SU 45	Main	56.699	-5.71258	70	Van Veen Grab		2.3	-22.06	0.37	6.66	7.25225	0.137888		0.394222	0.2727		10.92	30.7	0.3557
GS 31	Sunart	SU 46	Main	56.699	-5.71258	70	Van Veen Grab		0.68	-24.61	0.06	4.9	13.2222	0.0756303		0.631873	0.3303		10.92	30.7	0.3557
GS 39	Sunart	SU 47	Main	56.696	-5.70663	36	Van Veen Grab		2.66	-22.66	0.35	6.66	8.86667	0.112782		0.45014	0.1305		10.63	30.7	0.346254
GS 41	Sunart	SU 48	Main	56.696	-5.70663	36	Van Veen Grab		1.54	-20.08	0.16	6.75	11.2292	0.0890538		0.209692	0.2997		10.63	30.7	0.346254
GS 29	Sunart	SU 49	Main	56.6972	-5.70465	34.4	Van Veen Grab		1.09	-22.51	0.17	6.42	7.48039	0.133683		0.43616	0.2359		10.4238	30.7	0.339537
GS 26	Sunart	SU 50	Main	56.6854	-5.7015	39.2	Van Veen Grab		0.68	-23.01	0.05	6.17	15.8667	0.0630252		0.482759	0.3176		10.169	30.7	0.331238
GS 28	Sunart	SU 51	Main	56.6924	-5.69977	14.1	Van Veen Grab		0.81	-22.53	0.11	6.6	8.59091	0.116402		0.438024	0.1524		10.079	30.7	0.328306
GS 27	Sunart	SU 52	Main	56.6891	-5.68937	23.5	Van Veen Grab		0.59	-22.96	0.1	6.39	6.88333	0.145278		0.478099	0.2169		9.673	30.7	0.315081
GS 24	Sunart	SU 53	Main	56.6843	-5.68398	11.6	Van Veen Grab		0.4	-22.71	0.05	6.21	9.33333	0.107143		0.4548	0.1147		9.087	30.7	0.295993
GS2	Sunart	SU 54	Main	56.6849	-5.6833	12	Van Veen Grab		0.94	-22.17	0.12	6.62	9.13889	0.109422		0.404473	0.0875		9.06	30.7	0.295114
GS 25	Sunart	SU 55	Main	56.6848	-5.6836	0	Van Veen Grab		5.65	-23.98	0.65	6.03	10.141	0.0986094		0.573159	0.2086		9.052	30.7	0.294853
GS 20	Sunart	SU 56	Main	56.6824	-5.67753	10	Van Veen Grab		5.18	-24.92	0.49	4.81	12.3333	0.0810811		0.660764	0.2444		8.71	30.7	0.283713
GS 22	Sunart	SU 57	Main	56.6855	-5.67495	15	Van Veen Grab		0.23	-22.09	0.03	6.14	8.94444	0.111801		0.397018	0.1268		8.54	30.7	0.278176
GS19	Sunart	SU 58	Main	56.6822	-5.67478	10.1	Van Veen Grab		1.06	-22.61	0.05	6.12	24.7333	0.0404313		0.44548	0.2762		8.34	30.7	0.271661
GS 1	Sunart	SU 59	Main	56.6867	-5.66827	18	Van Veen Grab		0.22	-21.33	0.06	6.51	4.27778	0.233766		0.326188	0.1396		8.13	30.7	0.264821
GC016 0-1	Sunart	SU 60	Inner	56.681	-5.64233	58	Gravity Corer		0.35	-23.64	0.03	5.93	13.6111	0.0734694		0.541473	0.2898		6.57	30.7	0.214007
GS 73	Sunart	SU 61	Inner	56.6825	-5.6338	92.6	Van Veen Grab		1.64	-23.36	0.24	6.48	7.97222	0.125436		0.515377	0.2321		6.04	30.7	0.196743
GC013 0-1	Sunart	SU 62	Inner	56.6813	-5.62952	87	Gravity Corer		4.57	-23.61	0.56	6.6	9.52083	0.105033		0.538677	0.2983		5.78	30.7	0.188274
GS 17	Sunart	SU 63	Inner	56.6771	-5.62812	2.5	Van Veen Grab		1.24	-24.28	0.13	5.67	11.1282	0.0898618		0.601118	0.2417		5.773	30.7	0.188046
GS 16	Sunart	SU 64	Inner	56.6776	-5.62833	26.6	Van Veen Grab		1.23	-24.18	0.13	6.1	11.0385	0.0905923		0.591799	0.062		5.77	30.7	0.187948
GS 18	Sunart	SU 65	Inner	56.6787	-5.6287	43.5	Van Veen Grab		0.48	-22.94	0.06	5.93	9.33333	0.107143		0.476235	0.2541		5.77	30.7	0.187948
GS 10	Sunart	SU 66	Main	56.6842	-5.62158	58.5	Van Veen Grab		9.68	-25.79	0.42	3.95	26.8889	0.0371901		0.741845	0.11		5.2	30.7	0.169381
GS 11	Sunart	SU 67	Main	56.6846	-5.62015	55.8	Van Veen Grab		10.04	-25.58	0.69	4.67	16.9758	0.0589072		0.722274	0.3163		5.18	30.7	0.16873
GS15	Sunart	SU 68	Inner	56.6821	-5.61282	42.6	Van Veen Grab		2.87	-23.73	0.3	6.19	11.1611	0.0895968		0.54986	0.2345		4.76	30.7	0.155049
GS 9	Sunart	SU 69	Inner	56.6853	-5.61292	42	Van Veen Grab		6.01	-24.84	0.49	4.75	14.3095	0.0698835		0.653308	0.2436		4.74	30.7	0.154397
GS14	Sunart	SU 70	Inner	56.6807	-5.61198	24	Van Veen Grab		3.71	-24.4	0.33	5.45	13.1162	0.0762418		0.612302	0.2969		4.73	30.7	0.154072
GS 13	Sunart	SU 71	Inner	56.6783	-5.61092	16.3	Van Veen Grab		1.84	-21.67	0.33	6.68	6.50505	0.153727		0.357875	0.1991		4.71	30.7	0.15342
GS 12	Sunart	SU 72	Inner	56.6791	-5.61135	16.7	Van Veen Grab		9.88	-25.24	0.77	5.27	14.9697	0.0668016		0.690587	0.2907		4.7	30.7	0.153094
GS 8	Sunart	SU 73	Inner	56.6873	-5.5835	14	Van Veen Grab		0.23	-22.11	0.04	6.57	6.70833	0.149068		0.398882	0.0614		2.9	30.7	0.0944625
GS 6	Sunart	SU 74	Inner	56.6848	-5.5811	25.7	Van Veen Grab		1.42	-21.52	0.22	6.34	7.5303	0.132797		0.343896	0.2036		2.79	30.7	0.0908795
GS7	Sunart	SU 75	Inner	56.6877	-5.5806	6	Van Veen Grab		1.27	-21.65	0.23	6.33	6.44203	0.155231		0.356011	-0.00083		2.75	30.7	0.0895765
GS 5	Sunart	SU 76	Inner	56.685	-5.5463		Van Veen Grab		0.33	-21.29	0.07	6.75	5.5	0.181818		0.32246	0.0642		0.75	30.7	0.02443
GS 3	Sunart	SU 77	Main	56.6851	-5.54635	2	Van Veen Grab		0.72	-22.14	0.07	6.31	12	0.0833333		0.401678	0.1929		0.69	30.7	0.0224756
GS 4	Sunart	SU 78	Inner	56.6854	-5.54655		Van Veen Grab		1.86	-23.18	0.26	6.05	8.34615	0.119816		0.498602	0.2841		0.68	30.7	0.0221498
MD15-01	Clift Sound	CL 1	Main	60.1194	-1.27727	13	Van Veen Grab		2.59	-23.16	0.46	5.76	6.56884	0.152234		0.496738	0.2886		1.17	9.5	0.123158
MD15-02	Clift Sound	CL 2	Main	60.0999	-1.28453	15	Van Veen Grab		3.11	-21.92	0.31	6.02	11.7043	0.0854387		0.381174	0.0942		3.38	9.5	0.355789
MD15-03	Clift Sound	CL 3	Main	60.0799	-1.2975	23	Van Veen Grab		1.9	-21.26	0.32	7.3	6.92708	0.144361		0.319664	0.2516		5.71	9.5	0.601053
MD15-04	Clift Sound	CL 4	Main	60.0663	-1.30778	21	Van Veen Grab		1.36	-21.51	0.17	6.68	9.33333	0.107143		0.342964	0.2924		7.32	9.5	0.770526
MD15-05	Clift Sound	CL 5	Main	60.0476	-1.31588	20	Van Veen Grab		8.97	-21.35	0.41	6.38	25.5244	0.0391782		0.328052	0.2304		8.91	9.5	0.937895
MD15-06	Sand Sound	SS 1	Main	60.2448	-1.40295	6	Van Veen Grab		5.62	-25.41	0.29	4.72	22.6092	0.0442298		0.706431	0.2633		1.89	7.6	0.248684
MD15-07	Sand Sound	SS 2	Main	60.2448	-1.40418	6	Van Veen Grab		2.21	-24.07	0.33	7.56	7.81313	0.12799		0.581547	0.2788		1.95	7.6	0.256579
MD15-08	Sand Sound	SS 3	Main	60.2448	-1.37952	11	Van Veen Grab		7.11	-23.84	0.76	5.52	10.9145	0.0916215		0.560112	0.2454		3.13	7.6	0.411842
MD15-09	Sand Sound	SS 4	Main	60.2418	-1.35835	6	Van Veen Grab		3.06	-23.64	0.3	5.24	11.9	0.0840336		0.541473	0.2898		4.35	7.6	0.572368
MD15-10	Sand Sound	SS 5	Main	60.2282	-1.37052	21	Van Veen Grab		7.32	-22.87	0.53	6.52	16.1132	0.0620609		0.469711	0.244		4.49	7.6	0.590789
MD15-11	Olna Firth	OF 1	Main	60.3628	-1.29588	31	Van Veen Grab		5.84	-22.36	0.76	5.67	8.96491	0.111546		0.422181	0.2894		2.12	3.8	0.557895
MD15-12	Olna Firth	OF 2	Main	60.3642	-1.32315	35	Van Veen Grab		6.5	-22.65	0.74	5.62	10.2477	0.0975824		0.449208	0.1726		3.49	3.8	0.918421
MD15-13	Aith Voe	AV 1	Main	60.2895	-1.37488	12	Van Veen Grab		4.67	-23.55	0.65	5.52	8.38205	0.119303		0.533085	0.2424		0.49	4.3	0.113953
MD15-14	Aith Voe	AV 2	Main	60.3055	-1.374	36	Van Veen Grab		1.44	-23.38	0.2	5.7	8.4	0.119048		0.517241	0.1817		2.28	4.3	0.530233
MD15-15	Busta Voe	BV 1	Main	60.3907	-1.36122	18	Van Veen Grab		3.37	-22.49	0.39	4.04	10.0812	0.0991946		0.434296	0.1619		0.55	2.94	0.187075
MD15-16	Busta Voe	BV 2	Main	60.3806	-1.35888	26	Van Veen Grab		3.2	-23.06	0.67	5.46	5.57214	0.179464		0.487418	0.2624		1.56	2.94	0.530612
MD15-17	Busta Voe	BV 3	Main	60.3694	-1.37052	24	Van Veen Grab		2.13	-22.59	0.18	5.98	13.8056	0.0724346		0.443616	0.1613		2.94	2.94	1
MD15-18	Vaila Sound	VS 1	Main	60.2194	-1.56408	14	Van Veen Grab		2.3	-21.82	0.33	5.74	8.13131	0.122981		0.371855	0.0957		1.02	3.59	0.284123
MD15-19	Vaila Sound	VS 2	Main	60.213	-1.5624	21	Van Veen Grab		2.74	-21.54	0.45	6.28	7.1037	0.140772		0.34576	0.1133		1.74	3.59	0.48468
MD15-20	Vaila Sound	VS 3	Main	60.2143	-1.58217	19	Van Veen Grab		0.3	-21.6	0.07	6.55	5	0.2		0.351351	0.2599		1.86	3.59	0.518106
MD15-21	Vaila Sound	VS 4	Main	60.2057	-1.56747	21	Van Veen Grab		0.74	-21.75	0.12	6.01	7.19444	0.138996		0.365331	0.2181		2.8	3.59	0.779944
SuV_000	Sullom Voe	SV 1	Main	60.4815	-1.2624	16.8	Day Grab		0.806	-22.5	0.11	5.24	8.54848	0.11698		0.435228	0.1995		14.05	15.85	0.886435
SuV_001	Sullom Voe	SV 2	Main	60.4876	-1.25763	25.1	Day Grab		0.369	-22.44	0.05	6.27	8.61	0.116144		0.429637	0.3376		14.65	15.85	0.92429
SuV_002	Sullom Voe	SV 3	Main	60.493	-1.25248	28.7	Day Grab		0.202	-21.52	0.08	3.29	2.94583	0.133946		0.343896	0.2036		15.06	15.85	0.950158
SuV_003	Sullom Voe	SV 4	Main	60.4977	-1.2488	24.8	Day Grab		0.156	-21.75						0.365331	0.2181		10.65	15.85	0.671924
SuV_004	Sullom Voe	SV 5	Main	60.4973	-1.29295	53.6	Day Grab		0.728	-21.45	0.11	6.22	7.72121	0.129513		0.337372	0.3033		14.65	15.85	0.92429
SuV_005	Sullom Voe	SV 6	Main	60.4917	-1.29458	50.8	Day Grab		0.94	-22.13	0.13	6.3	8.4359	0.118541		0.400746	0.273		13.6	15.85	0.858044
SuV_006	Sullom Voe	SV 7	Main	60.483	-1.29895	47.1	Day Grab		1.23	-22.42	0.16	6.03	8.96875	0.111498		0.427773	0.2162		13.5	15.85	0.851735
SuV_007	Sullom Voe	SV 8	Main	60.4766	-1.30428	40.6	Day Grab		1.59	-22.43	0.24	3.93	7.72917	0.12938		0.428705	0.318		12.87	15.85	0.811987
SuV_008	Sullom Voe	SV 9	Main	60.4714	-1.31142	33.7	Day Grab		1.63	-22.81	0.18	6	10.5648	0.0946538		0.464119	0.2255		11.8	15.85	0.744479
SuV_009	Sullom Voe	SV 10	Main	60.4647	-1.31605	28.7	Day Grab		0.813	-22.78	0.1	6.61	9.485	0.10543		0.461323	0.1495		11.01	15.85	0.694637
SuV_010	Sullom Voe	SV 11	Main	60.4584	-1.30672	23.2	Day Grab		1.79	-26.78	0.11	4.13	18.9848	0.0526736		0.83411	0.175		10.4	15.85	0.656151
SuV_011	Sullom Voe	SV 12	Main	60.4516	-1.28248	17.5	Day Grab		5.07	-23.62	0.48	5.38	12.3229	0.0811496		0.539609	0.2495		9.6	15.85	0.605678
SuV_012	Sullom Voe	SV 13	Main	60.4502	-1.27445	16.2	Day Grab		4.12	-24.79	0.3	5.4	16.0222	0.0624133		0.648649	0.2612		8.7	15.85	0.548896
SuV_013	Sullom Voe	SV 14	Main	60.4512	-1.29537	18.6	Day Grab		3.49	-23.26	0.36	5.39	11.3102	0.0884159		0.506058	0.2095			15.85	0
SuV_014	Sullom Voe	SV 15	Main	60.4465	-1.31042	18.1	Day Grab		1.54	-23.33	0.16	6.1	11.2292	0.0890538		0.512582	0.2993		7.4	15.85	0.466877
SuV_015	Sullom Voe	SV 16	Main	60.4425	-1.32707	23.5	Day Grab		2.75	-23.5	0.26	6	12.3397	0.081039		0.528425	0.2966		6.39	15.85	0.403155
SuV_016	Sullom Voe	SV 17	Main	60.4374	-1.33928	26.4	Day Grab		1.66	-23.57	0.17	7.84	11.3922	0.0877797		0.534949	0.3136		5.5	15.85	0.347003
SuV_017	Sullom Voe	SV 18	Main	60.4308	-1.34675	26.1	Day Grab		1.76	-23.58	0.18	7.06	11.4074	0.0876623		0.535881	0.2689		4.6	15.85	0.290221
SuV_018	Sullom Voe	SV 19	Main	60.4236	-1.3512	21.2	Day Grab		2.12	-23.52	0.22	6.91	11.2424	0.0889488		0.530289	0.376		3.8	15.85	0.239748
SuV_019	Sullom Voe	SV 20	Main	60.417	-1.35125	16.4	Day Grab		5.08	-23.62	0.48	5.84	12.3472	0.0809899		0.539609	0.2495		3.1	15.85	0.195584
SuV_020	Sullom Voe	SV 21	Main	60.41	-1.35238	24.1	Day Grab		2.4	-23.32	0.26	6.78	10.7692	0.0928571		0.51165	0.275		2.3	15.85	0.14511
SuV_021	Sullom Voe	SV 22	Main	60.4048	-1.35938	40.7	Day Grab		8.33	-23.19	0.84	5.93	11.5694	0.0864346		0.499534	0.2983		1.64	15.85	0.10347
SuV_022	Sullom Voe	SV 23	Main	60.4017	-1.36782	44.2	Day Grab		8.92	-23.29	0.91	5.83	11.4359	0.0874439		0.508854	0.2224		1.04	15.85	0.0656151
SuV_023	Sullom Voe	SV 24	Main	60.3992	-1.37858	37.4	Day Grab		8.73	-23.12	0.9	5.82	11.3167	0.0883652		0.49301	0.0732		0.38	15.85	0.0239748
LA1	Ailort	LA1	Main	56.8513	-5.76796	7	Van Veen Grab		0.175	-23.55	0.02	10.1	10.2083	0.0979592		0.533085	0.2424		7.26	8.9	0.81573
LA4	Ailort	LA4	Main	56.8547	-5.77562	10.2	Van Veen Grab		0.096	-24.84						0.653308	0.2436		7.81	8.9	0.877528
LA5	Ailort	LA5	Main	56.8521	-5.7494	4.5	Van Veen Grab		0.585	-22.93	0.08	5.64	8.53125	0.117216		0.475303	0.3369		6.8	8.9	0.764045
LA8	Ailort	LA8	Main	56.8503	-5.71612	13.9	Van Veen Grab		0.363	-22.63	0.08	5.37	5.29375	0.188902		0.447344	0.1658		4.18	8.9	0.469663
LA10	Ailort	LA10	Main	56.8577	-5.71355	31.5	Van Veen Grab		0.73	-22.54	0.08	6.46	10.6458	0.0939335		0.438956	0.2231		3.21	8.9	0.360674
LA11	Ailort	LA11	Main	56.858	-5.71297	24	Van Veen Grab		0.606	-22.95	0.06	6.21	11.7833	0.0848656		0.477167	0.3034		3.15	8.9	0.353933
LA12	Ailort	LA12	Main	56.8583	-5.71243	18.6	Van Veen Grab		1.8	-22.48	0.2	6.29	10.5	0.0952381		0.433364	0.1794		3.13	8.9	0.351685
LA13	Ailort	LA13	Main	56.8619	-5.71124	53.8	Van Veen Grab		0.59	-22.48	0.07	7.12	9.83333	0.101695		0.433364	0.1794		2.8	8.9	0.314607
LA14	Ailort	LA14	Main	56.8632	-5.71035	52.5	Van Veen Grab		3.46	-22.1	0.38	6.38	10.6228	0.0941371		0.39795	0.0643		2.66	8.9	0.298876
LA15	Ailort	LA15	Main	56.8663	-5.70475	37	Van Veen Grab		7.66	-22.29	0.86	6.18	10.3915	0.0962327		0.415657	0.2083		2.17	8.9	0.24382
LA16	Ailort	LA16	Main	56.8695	-5.70036	39.2	Van Veen Grab		7.02	-22.52	0.78	6.04	10.5	0.0952381		0.437092	0.0735		1.76	8.9	0.197753
LA17	Ailort	LA17	Main	56.8731	-5.69496	38.9	Van Veen Grab		7.92	-22.53	0.87	6.08	10.6207	0.0941558		0.438024	0.1524		1.26	8.9	0.141573
LA18	Ailort	LA18	Main	56.8749	-5.69114	35	Van Veen Grab		7.9	-22.47	0.83	6.33	11.1044	0.0900542		0.432432	0.1988		1	8.9	0.11236
LA19	Ailort	LA19	Main	56.8761	-5.6845	32.7	Van Veen Grab		8.72	-23.1	0.87	6.02	11.6935	0.0855177		0.491146	0.2453		0.5	8.9	0.0561798
LA22	Ailort	LA22	Main	56.8755	-5.68098	19	Van Veen Grab		2.63	-25.06	0.19	4.47	16.1491	0.0619229		0.673812	0.2202		0.55	8.9	0.0617978
LA23	Ailort	LA23	Main	56.8749	-5.68153	16	Van Veen Grab		1.6	-24.94	0.12	4.94	15.5556	0.0642857		0.662628	0.2586		0.44	8.9	0.0494382
LA24	Ailort	LA24	Main	56.8723	-5.68246	28.4	Van Veen Grab		8.42	-22.99	0.85	6.29	11.5569	0.0865287		0.480895	0.2696		0.84	8.9	0.094382
LA25	Ailort	LA25	Main	56.8719	-5.68336	29.3	Van Veen Grab		7.3	-22.85	0.76	6.58	11.2061	0.0892368		0.467847	0.3084		0.79	8.9	0.088764

## Sheet: EM Values
Terrestrial						Marine
Source	Description	delta_13Corg_per_mil	delta_15N_per_mil	NC		Source	Description	delta_13Corg_per_mil	delta_15N_per_mil	NC
Soil	Brown Earth	-27.87	1.39	0.05		Macro algae	ascophyllum nodosum	-16.43	6.32	0.15
Soil	Brown Earth	-27.81	3.78	0.07		Macro algae	Fucoid	-18.87	5.49	0.16
Soil	Brown Earth	-27.57	5.22	0.07		Macro algae	Fucoid	-21.7	6.4	0.13
Soil	Brown Earth	-28.01	4.81	0.07		Macro algae	Fucus serratus	-18.8	7.41	0.08
Soil	Commercial Forest	-29.35	-2.32	0.03		Macro algae	Fucus serratus	-20.8	7.05	0.08
Soil	Commercial Forest	-29.74	-0.44	0.03		Macro algae	Fucus vesiculosus	-17.62	11.84	0.11
Soil	Commercial Forest	-28.22	1.71	0.03		Macro algae	L.digitata	-16.33	7.11	0.06
Soil	Deciduous Forest	-29	1.12	0.04		Macro algae	L.digitata	-14.82	7.25	0.08
Soil	Deciduous Forest	-28.94	0.86	0.04		Macro algae	L.digitata	-15.86	7.5	0.08
Soil	Deciduous Forest	-28.87	0.77	0.04		Macro algae	L.digitata	-18.35	7.05	0.08
Soil	Freshwater marsh	-29.19	3.61	0.05		Macro algae	L.digitata	-16.2	6.88	0.14
Soil	Gley	-28.26	2.31	0.08		Macro algae	L.hyperborea	-17.89	6.9	0.05
Soil	Gley	-28.07	3.36	0.08		Macro algae	L.hyperborea	-16.68	5.14	0.07
Soil	Gley	-28.38	2.94	0.04		Macro algae	NA	-18.84	7.83	0.14
Soil	Gley (mineral)	-26.6	6.36	0.07		Macro algae	NA	-19.62	9.21	0.13
Soil	Grassland	-29.19	3.61	0.05		Macro algae	NA	-18.08	8.69	0.09
Soil	Harvested Commercial Forest	-29.43	-1.19	0.03		Macro algae	NA	-15.24	7.18	0.11
Soil	Harvested Commercial Forest	-28.6	1.33	0.05		Macro algae	NA	-17.28	10.01	0.12
Soil	Montane	-28.98	3.13	0.05		Macro algae	NA	-19.25	7.5	0.11
Soil	Montane	-27.76	1.95	0.06		Macro algae	NA	-17.07	11.52	0.14
Soil	Montane	-29.19	-0.12	0.04		Macro algae	NA	-20.72	7.46	0.17
Soil	NA	-29.24	7.35	0.08		Macro algae	NA	-20.4	8.64	0.12
Soil	NA	-28.25	7.13	0.06		Macro algae	Pelvetia canaliculata	-20.19	7.95	0.09
Soil	Peat	-27.59	2.89	0.05		Macro algae	S.Latissima	-17.09	5.13	0.09
Soil	Peat	-27.87	1.88	0.06		Macro algae	S.Latissima	-16.88	6.07	0.05
Soil	Peat	-27.18	0.02	0.04		Macro algae	S.Latissima	-15.33	5.83	0.13
Soil	Peat	-27.18	0.02	0.04		Macro algae	S.Latissima	-16.28	5.99	0.06
Soil	Peat	-27.68	0.75	0.03		Macro algae	S.Latissima	-13.58	6.19	0.03
Soil	Peat	-27.91	-0.66	0.02		Macro algae	S.Latissima	-15.93	6.41	0.06
Soil	Peat	-27.98	1.39	0.03		Macro algae	S.Latissima	-21.36	8.38	0.11
Soil	Peat	-27.91	-0.66	0.02		Macro algae	S.Latissima	-15.96	7.83	0.07
Soil	Peat	-27.98	1.39	0.03		Macro algae	S.Latissima	-15.59	6.03	0.12
Soil	Peat	-28.36	1.35	0.03		Macro algae	S.Latissima	-17.13	4.65	0.16
Soil	Peaty Gley	-28.38	4.36	0.06		Macro algae	S.Latissima	-18.75	6.93	0.09
Soil	Podzol	-26.7	7.07	0.07		Macro algae	Silvetia compressa	-18.72	5.95	0.16
Soil	Podzol	-27.74	1.89	0.02		Macro algae	Fucus spiralis	-19.11	6.18	0.12
Terrestrial Vegetation	Acid Grass	-27.4	4.5	0.03		Macro algae	Fucus vesiculosus	-17.66	5.62	0.12
Terrestrial Vegetation	Acid Grass	-27.86	4.3	0.02		Macro algae	Fucus vesiculosus	-18.46	5.86	0.13
Terrestrial Vegetation	Confierous Seedlings	-28.01	-0.48	0.03		Macro algae	Fucus vesiculosus	-17.81	5.98	0.12
Terrestrial Vegetation	Coniferous (Needles)	-30.29	1.65	0.01		Macro algae	Macro algae	-17.62	7.06	0.09
Terrestrial Vegetation	Coniferous (Mulch)	-29.73	0.31	0.03		Macro algae	Macro algae	-16.04	7.25	0.16
Terrestrial Vegetation	Coniferous (Needles)	-30.29	1.65	0.01		Macro algae	Macro algae	-16.2	6.89	0.11
Terrestrial Vegetation	Coniferous (Twiggy)	-29.32	1.66	0.02		Macro algae	Macro algae	-18.21	7.17	0.11
Terrestrial Vegetation	Coniferous Litter	-29.14	0.98	0.01		Macro algae	Macro algae	-15.85	8.76	0.1
Terrestrial Vegetation	Coniferous Litter	-28.91	-1.77	0.01		Macro algae	Macro algae	-19.82	7.33	0.12
Terrestrial Vegetation	Coniferous Living Needles	-28.01	-0.48	0.03		Macro algae	Macro algae	-19.86	5.06	0.14
Terrestrial Vegetation	Deciduous (Leaves)	-28.47	-0.2	0.03		Macro algae	Macro algae	-17.34	8.97	0.12
Terrestrial Vegetation	Deciduous Litter	-29.31	-2.04	0.05		Macro algae	Macro algae	-19.65	9.83	0.14
Terrestrial Vegetation	Deciduous (Mulch)	-28.39	-0.2	0.04		Macro algae	S. latissima	-16.81	6.72	0.13
Terrestrial Vegetation	Deciduous Leaf Litter	-30.43	-2.65	0.03		Macro algae	S. latissima	-16.75	6.74	0.13
Terrestrial Vegetation	Deciduous Leaf Litter	-31.92	1.49	0.02		Macro algae	S. latissima	-17.38	8.53	0.12
Terrestrial Vegetation	Deciduous Living Veg	-30.22	-1.73	0.05		Macro algae	S. latissima	-16.34	5.9	0.16
Terrestrial Vegetation	Deciduous Woody Material	-29.54	-3.08	0.03		Macro algae	silvetia compressa	-18.37	5.83	0.17
Terrestrial Vegetation	Fresh woody stems	-31.11	3.04	0.03		Microalgae	Benthic Microalgae	-17.44	6.5	0.16
Terrestrial Vegetation	Grass	-30.44	-1.09	0.03		Phytoplankton	Phytoplankton	-19.45	6.99	0.14
Terrestrial Vegetation	Grass	-30.03	1.3	0.03		Phytoplankton	Phytoplankton	-20.39	6.91	0.2
Terrestrial Vegetation	Grass	-28.63	7.81	0.04		Zooplankton	Copepods	-19.91	8.82	0.19
Terrestrial Vegetation	Grass	-29.15	10.9	0.04		Mean Marine		-17.8265	7.16877	0.115789
Terrestrial Vegetation	Grass	-30.55	3.07	0.05			Weighted Mean (marine)	-18.9883	7.56238	0.155894
Terrestrial Vegetation	Grass	-25.6	3.66	0.02
Terrestrial Vegetation	Grass	-28.08	3.94	0.02
Terrestrial Vegetation	Grass (Rooty)	-26.84	6.06	0.05
Terrestrial Vegetation	Grass (Woody)	-28.66	7.57	0.03
Terrestrial Vegetation	Grass (woody)	-29.16	1.24	0.03
Terrestrial Vegetation	Living plants	-29.09	2.42	0.03
Terrestrial Vegetation	Living plants	-31.81	4.1	0.02
Terrestrial Vegetation	Marram Grass (Sand Dune)	-28.31	7.19	0.03
Terrestrial Vegetation	Oenanthe lachenalii (Seed Head)	-25.5	5.15	0.04
Terrestrial Vegetation	Oenanthe lachenalii (Stem)	-26.08	2.83	0.03
Terrestrial Vegetation	Reeds	-25.12	5.22	0.04
Terrestrial Vegetation	Terrestrial Ground Litter	-29.03	2.61	0.02
Mean Terrestrial Vegetation		-28.8694	2.53229	0.0294286
Mean Soil		-28.2494	2.23222	0.0475
Mean Terrestrial		-28.5551	2.37917	0.0385915
	Weighted Mean (terrestrial)	-28.5594	2.38225	0.0384643

## Sheet: Fjord Var
Name	OS_Referen	Latitude	Longitude	Loch_Length_km	Tidal_Range	Maximum_Depth	High_Water_Area	Low_Water_Area	Watershed_Area	Annual_Rainfall	Runoff	Kinetic_Energy	Mean_Depth	Fresh_Tide_Ratio	Number_of_sills	Outer_Sill Depth_m	Measured Fterr	Number_of_samples
PORTREE	NG490420	57.3989	-6.17969	3.5	4.6	41	3.3	2.1	74	2100	136.5	0.1	11.4	22.4	1	18	0.346692	1
RIDDON	NS000760	55.9353	-5.20352	5.3	2.6	44	3.4	1.6	110	2000	192.5	0	16.1	60.4	0	16.1	0.54986	1
SNIZORT BEG	NG370570	57.5264	-6.39491	4.7	4.6	49	9.9	9.1	220	1900	362.3	0.8	15.9	17	1	58	0.325296	1
GARELOCH	NS270820	55.9996	-4.77572	9.5	3.1	49	12.8	11.6	51	1500	63.8	174.6	21.4	3.4	2	14	0.610438	2
GOIL	NS210930	56.0961	-4.87915	8	3.1	86	8.5	8.2	107	2500	240.8	9.6	37.3	19	1	16	0.614632	2
SPELVE	NM720270	56.3801	-5.6945	7.7	3.5	58	9.9	8.8	76	2250	152	301.5	17.2	9.5	1	35	0.370457	2
BROOM	NH080960	57.9119	-5.24261	14.7	4.5	87	17.6	16.8	353	1750	529.2	48.7	27.3	14	2	23	0.597701	3
BUSTA VOE	HU340650	60.3676	-1.38543	3	1.7	39	3.2	3.1	12	1100	10.1	0	16.8	3.9	0	28.3	0.45511	3
CARRON	NG810340	57.3437	-5.64123	26.7	4.7	109	26.7	23.1	292	2000	510.8	861.3	25	8.9	4	28	0.361719	3
HOLY LOCH	NS180790	55.9694	-4.91781	3.9	3.1	31	4.9	3.4	191	2250	382	0	17.5	60.6	0	17.5	0.58745	3
STRIVEN	NS080710	55.8937	-5.0721	12.9	2.6	69	12.8	12.3	80	2000	140	0	40.6	8.8	0	37	0.599565	3
EISHORT	NG590110	57.1265	-5.98356	5.2	4.3	35	3.3	2.3	74	1850	117.9	6.8	9.2	20.1	2	52	0.321128	4
LITTLE LOCH BROOM	NG980960	57.9075	-5.41107	12.7	4.5	110	20.9	20.4	167	1750	249.9	41.9	41.7	5.5	2	24	0.592265	4
INCHARD	NC200550	58.4461	-5.08596	6.6	4.2	61	4.1	4	84	1750	125.8	1.5	22.2	15.2	1	58	0.352128	5
KISHORN	NG810380	57.3796	-5.64479	4.1	4.7	61	7.1	5.4	66	2000	115.1	0	22.2	8	0	28	0.36	5
LONG CLYDE	NS190810	55.9877	-4.90315	26.9	3.1	97	35.7	33.6	166	2250	332.4	11.1	23.9	6.3	2	23.9	0.577198	6
GAIRLOCH	NG760750	57.7088	-5.76184	6.9	4.6	64	14.5	13.8	158	2250	315.2	0	29.8	9.9	0	29	0.397121	9
EWE	NG820920	57.8641	-5.67684	11.9	4.4	73	46.4	44.4	570	1750	855.6	80.5	21.3	8.7	2	24	0.72	10
HOURN	NG790100	57.1276	-5.65302	21.3	4.2	185	34.6	33.7	165	2250	329.4	134.2	59.5	4.7	5	48	0.376503	11
NEVIS	NM700980	57.0156	-5.79036	17.2	4.3	133	32.7	28.7	163	2500	367.4	377.8	52.3	5.7	2	30	0.377065	11
FYNE	NR900660	55.8414	-5.35555	60.5	3.1	185	183.7	175.5	894	1750	1340.4	675.5	55.5	4.9	2	33	0.538677	12
MELFORT	NM780110	56.2395	-5.58406	6	2.3	73	9.7	9.3	73	1750	108.9	0.5	27.9	10.2	1	33	0.371263	16
A' CHAIM BHAIN	NC170350	58.2655	-5.12138	14.9	4.2	108	16.4	15.6	174	1750	260.3	804.2	28.3	7.9	6	42	0.415822	17
AILORT	NM690790	56.8448	-5.78946	8.1	4.3	43	8.2	6.2	76	2000	133.7	61.6	11.1	8.8	3	6	0.69	18
TEACUIS	NM610570	56.6436	-5.89978	5.8	4	31	3.2	2.2	46	2000	80	70.5	7.5	15.1	3	1	0.64	18
LINNHE AND EIL	NN010630	56.7161	-5.25332	29.1	3.7	155	36.4	31.7	1820	2200	3549	7521.3	42.5	57.5	5	35	0.433737	20
TORRIDON	NG730610	57.5818	-5.79892	22.2	4.9	145	73	70	241	2000	421.1	1286.1	57.5	2.5	3	40	0.344118	21
ERIBOLL	NC460640	58.5368	-4.64712	15.5	4.3	68	32.4	31.1	107	1500	134	4.2	25.8	2	1	53	0.33919	23
SULLOM VOE	HU370760	60.4661	-1.32902	13	2	53	19.5	18.1	24	1150	21.2	0.1	18.7	1.2	1	38	0.492389	24
CRERAN	NM900430	56.5319	-5.41644	12.8	3.3	49	15.1	13.3	164	2000	286.3	1187.5	13.4	12.5	4	11	0.661308	36
ETIVE	NM890340	56.4508	-5.42538	29.5	1.8	139	29.5	27.7	1350	2500	3037.5	7296.8	33.9	120.4	6	13	0.62247	45
SUNART	NM570580	56.6505	-5.96579	30.7	4	124	54.1	47.3	299	2000	523.3	208.5	38.9	5.3	6	37	0.425335	78

## Sheet: XLSTAT_20221023_204115_1_HID2
0.03125	0.165863	0.03125	0.014689	0.0625	0.116877	0.0625	0.256002	0.03125	0.249031	0.03125	0.256535	0.03125	0.00535954	0.03125	0.270702	0.1875	0.354869	0.03125	0.0766951	0.03125	0.249501	0.1875	0.120493	0.03125	0.0225648	0.03125	0.0550099	0.03125	0.0966082	3	-9.38456	1.7	1.84049	31	-5.39305	3.2	-41.9025	1.6	-40.8633	12	-516.174	1100	1274.77	10.1	-1082.9	0	-2937.48	7.5	-0.995247
0.0625	0.176686	0.0625	0.0192596	0.09375	0.135875	0.125	0.25698	0.0625	0.25409	0.0625	0.26667	0.0625	0.0081736	0.0625	0.275479	0.25	0.35489	0.0625	0.0954196	0.0625	0.260144	0.4375	0.264758	0.0625	0.0490451	0.0625	0.0945251	0.0625	0.102455	3.5	-4.69592	1.8	2.20644	31	12.0195	3.2	-28.7541	2.1	-28.2838	24	-362.385	1150	1407.27	21.2	-774.407	0	-1545.91	9.2	4.68114
0.09375	0.185658	0.09375	0.0320769	0.125	0.156887	0.15625	0.25796	0.09375	0.255108	0.09375	0.285762	0.125	0.0890735	0.09375	0.294185	0.28125	0.354974	0.09375	0.120102	0.09375	0.266914	0.6875	0.466144	0.09375	0.0959595	0.09375	0.100594	0.09375	0.123791	3.9	-1.8776	2	2.42641	35	22.4861	3.3	-17.8984	2.2	-20.7223	46	-269.943	1500	1516.65	63.8	-588.975	0	-1545.91	11.1	8.09321
0.125	0.190248	0.125	0.0637742	0.15625	0.168155	0.1875	0.264873	0.125	0.256129	0.125	0.29019	0.34375	0.276522	0.125	0.30145	0.3125	0.355037	0.125	0.124377	0.125	0.279319	0.78125	0.676816	0.125	0.121965	0.125	0.13049	0.125	0.132058	4.1	0.227929	2.3	2.59075	39	30.3056	3.3	-17.8984	2.3	-15.0733	51	-200.881	1500	1516.65	80	-450.442	0	-1545.91	11.4	10.6423
0.15625	0.204431	0.1875	0.115736	0.1875	0.179931	0.21875	0.272887	0.15625	0.264367	0.15625	0.303664	0.375	0.385184	0.15625	0.314606	0.34375	0.355183	0.15625	0.155596	0.15625	0.286329	0.84375	0.841972	0.15625	0.136678	0.15625	0.148595	0.15625	0.136525	4.7	1.95595	2.6	2.78391	41	36.7231	3.4	-10.1002	3.1	-10.437	66	-144.201	1750	1704.6	108.9	-336.746	0	-1545.91	13.4	12.7344
0.1875	0.216718	0.34375	0.257482	0.21875	0.186009	0.25	0.295527	0.1875	0.267491	0.1875	0.310046	0.40625	0.44384	0.1875	0.31746	0.375	0.355749	0.1875	0.201324	0.1875	0.297717	0.90625	0.938993	0.1875	0.169621	0.1875	0.153893	0.1875	0.146295	5.2	3.44962	2.6	2.78391	43	42.2702	4.1	-5.91146	3.4	-6.42956	73	-95.2083	1750	1704.6	115.1	-238.47	0	-1545.91	15.9	14.5427
0.21875	0.219226	0.375	0.332526	0.3125	0.218264	0.28125	0.307162	0.21875	0.273794	0.25	0.310962	0.6875	0.563588	0.21875	0.318753	0.40625	0.356294	0.21875	0.2053	0.21875	0.300596			0.21875	0.171392	0.21875	0.170864	0.21875	0.161255	5.3	4.78428	3.1	3.12521	44	47.2269	4.9	-2.16863	4	-2.84868	74	-31.4111	1750	1704.6	117.9	-150.655	0.1	-701.171	16.1	16.1585
0.25	0.232012	0.40625	0.414974	0.34375	0.246242	0.3125	0.31037	0.25	0.288781	0.3125	0.312799	0.71875	0.677738	0.25	0.322411	0.4375	0.356882	0.25	0.219581	0.25	0.306391			0.25	0.197417	0.25	0.176473	0.25	0.164651	5.8	6.00497	3.1	3.12521	49	55.8997	7.1	1.25456	5.4	0.426383	74	-31.4111	1750	1704.6	125.8	-70.3399	0.1	-701.171	16.8	17.6364
0.28125	0.23724	0.4375	0.50136	0.375	0.283752	0.34375	0.323344	0.28125	0.297515	0.34375	0.316485	0.75	0.777177	0.28125	0.326087	0.46875	0.357197	0.28125	0.227992	0.28125	0.309306			0.28125	0.207262	0.28125	0.194716	0.28125	0.182618	6	7.14101	3.1	3.12521	49	55.8997	8.2	4.44038	6.2	3.47435	76	43.4488	1750	1704.6	133.7	4.40604	0.5	-436.918	17.2	19.0118
0.3125	0.253306	0.5	0.629556	0.4375	0.3075	0.40625	0.325528	0.3125	0.31986	0.375	0.32019	0.90625	0.81947	0.3125	0.326227	0.5	0.363683	0.3125	0.234417	0.3125	0.312234			0.3125	0.320358	0.3125	0.284515	0.3125	0.184335	6.6	8.21282	3.1	3.12521	49	55.8997	8.5	7.44606	8.2	6.34997	76	43.4488	1750	1704.6	134	74.9256	0.8	-274.738	17.5	20.3094
0.34375	0.261548	0.59375	0.708448	0.46875	0.332082	0.46875	0.357837	0.34375	0.326698	0.4375	0.341834			0.34375	0.327394	0.53125	0.365121	0.34375	0.261091	0.34375	0.321089			0.34375	0.343168	0.34375	0.293594	0.34375	0.19574	6.9	9.23536	3.1	3.12521	53	63.7572	9.7	10.3136	8.8	9.09341	80	94.5663	1750	1704.6	136.5	142.204	1.5	-120.012	18.7	21.5473
0.375	0.284181	0.71875	0.744713	0.5	0.366001	0.5	0.37728	0.375	0.330139	0.46875	0.344698			0.375	0.329031	0.5625	0.367853	0.375	0.323788	0.375	0.345193			0.40625	0.34574	0.375	0.294099	0.375	0.196989	7.7	10.2201	3.3	3.37064	58	67.4144	9.9	14.4159	9.1	11.7355	84	126.867	1850	1828.76	140	206.997	4.2	28.9974	21.3	22.7395
0.40625	0.292904	0.75	0.778469	0.53125	0.374659	0.53125	0.384221	0.40625	0.332441	0.5	0.391629			0.40625	0.334667	0.59375	0.369741	0.40625	0.326319	0.40625	0.346722			0.46875	0.453256	0.40625	0.32937	0.40625	0.244612	8	11.1763	3.5	3.44527	61	72.7021	9.9	14.4159	9.3	14.3009	107	173.568	1900	1855.78	152	269.909	6.8	173.682	21.4	23.8972
0.4375	0.295839	0.8125	0.809519	0.59375	0.409888	0.5625	0.399383	0.4375	0.359352	0.53125	0.396623			0.4375	0.35396	0.625	0.371868	0.46875	0.346851	0.4375	0.357492			0.5	0.461568	0.4375	0.403229	0.4375	0.294068	8.1	12.1115	3.7	3.51826	61	72.7021	12.8	19.6706	11.6	16.8102	107	173.568	2000	1986.34	192.5	331.443	9.6	315.199	22.2	25.5869
0.46875	0.338264	0.90625	0.83774	0.625	0.527988	0.59375	0.413516	0.46875	0.36769	0.5625	0.397624			0.46875	0.377464	0.65625	0.38335	0.5	0.391935	0.5	0.359041			0.53125	0.481023	0.46875	0.438223	0.46875	0.320885	9.5	13.0325	4	3.62575	64	77.8589	12.8	19.6706	12.3	19.281	110	219.114	2000	1986.34	240.8	392.037	11.1	454.55	22.2	25.5869
0.5	0.415718	0.96875	0.863089	0.65625	0.537103	0.625	0.436117	0.5	0.37971	0.59375	0.398626			0.5	0.381947	0.6875	0.392057	0.53125	0.421946	0.53125	0.360591			0.5625	0.508882	0.5	0.445174	0.5	0.345378	11.9	13.9451	4	3.62575	68	81.248	14.5	23.5211	13.3	21.7295	158	249.047	2000	1986.34	249.9	452.081	41.9	592.638	23.9	27.2492
0.53125	0.442456			0.6875	0.626427	0.65625	0.452909	0.53125	0.385765	0.625	0.399628			0.53125	0.38709	0.71875	0.399405	0.5625	0.444071	0.5625	0.369942			0.625	0.591662	0.53125	0.457376	0.53125	0.410451	12.7	14.8549	4.2	3.80383	69	84.627	15.1	26.0726	13.8	24.1705	163	278.89	2000	1986.34	260.3	511.944	48.7	730.312	25	28.3508
0.5625	0.44582			0.71875	0.717218	0.6875	0.523039	0.5625	0.407783	0.65625	0.400631			0.5625	0.400031	0.75	0.419741	0.59375	0.485974	0.59375	0.376219			0.6875	0.644877	0.5625	0.471371	0.5625	0.528957	12.8	15.7675	4.2	3.80383	73	89.7262	16.4	28.6318	15.6	26.619	164	308.824	2000	1986.34	286.3	571.988	61.6	868.4	25.8	29.4556
0.59375	0.449187			0.75	0.724921	0.71875	0.556774	0.59375	0.42263	0.6875	0.40767			0.59375	0.414545	0.78125	0.436589	0.625	0.502806	0.625	0.380948			0.75	0.695405	0.59375	0.556055	0.59375	0.671459	12.9	16.6885	4.2	3.80383	73	89.7262	17.6	31.2144	16.8	29.0898	165	339.031	2000	1986.34	315.2	632.582	70.5	1007.75	27.3	30.5706
0.625	0.452558			0.78125	0.732519	0.75	0.591282	0.625	0.438839	0.71875	0.424884			0.625	0.421721	0.8125	0.503148	0.65625	0.514026	0.65625	0.417751			0.78125	0.719407	0.625	0.593426	0.625	0.70321	13	17.6237	4.3	4.06284	86	94.9096	19.5	33.8371	18.1	31.5991	166	369.707	2000	1986.34	329.4	694.116	80.5	1149.27	27.9	31.7028
0.65625	0.510189			0.8125	0.826755	0.78125	0.594817	0.65625	0.467751	0.75	0.454565			0.65625	0.423241	0.84375	0.532005	0.6875	0.555929	0.6875	0.442169			0.8125	0.764479	0.65625	0.59627	0.65625	0.774258	14.7	18.5799	4.3	4.06284	87	98.4606	20.9	36.5186	20.4	34.1645	167	401.07	2000	1986.34	332.4	757.028	134.2	1293.95	28.3	32.8605
0.6875	0.516979			0.84375	0.874466	0.8125	0.617011	0.6875	0.501899	0.78125	0.476228			0.6875	0.438443	0.875	0.544763	0.71875	0.666039	0.71875	0.460222			0.84375	0.80524	0.71875	0.608159	0.6875	0.798191	14.9	19.5646	4.3	4.06284	97	102.118	26.7	39.2802	23.1	36.8066	174	433.371	2000	1986.34	362.3	821.821	174.6	1442.96	29.8	34.0527
0.71875	0.53731			0.875	0.900659	0.84375	0.629692	0.71875	0.55991	0.8125	0.529003			0.71875	0.441046	0.90625	0.616382	0.75	0.74797	0.75	0.461868			0.875	0.899657	0.75	0.61827	0.71875	0.808887	15.5	20.5872	4.3	4.06284	108	105.915	29.5	42.1477	27.7	39.55	191	466.911	2100	2121.71	367.4	889.099	208.5	1597.69	33.9	35.2906
0.75	0.594216			0.90625	0.922614	0.875	0.63769	0.75	0.572395	0.84375	0.536228			0.75	0.448511	0.9375	0.637383	0.78125	0.782493	0.78125	0.491577			0.90625	0.940503	0.78125	0.696796	0.75	0.820536	17.2	21.659	4.4	4.26344	109	109.896	32.4	45.1534	28.7	42.4257	220	502.067	2200	2152	382	959.619	301.5	1759.87	37.3	36.5882
0.78125	0.721564			0.9375	0.950747	0.90625	0.744059	0.78125	0.602043	0.875	0.591385			0.78125	0.468586	0.96875	0.999906	0.8125	0.815993	0.8125	0.524635			0.9375	0.948329	0.8125	0.824331	0.78125	0.824425	21.3	22.795	4.5	4.39974	110	114.115	32.7	48.3392	31.1	45.4736	241	539.329	2250	2260.97	421.1	1034.36	377.8	1931.77	38.9	37.9636
0.8125	0.746694					0.9375	0.813185	0.8125	0.609371	0.90625	0.786519			0.8125	0.514858			0.84375	0.835854	0.84375	0.542759					0.84375	0.8887	0.8125	0.846036	22.2	24.0157	4.5	4.39974	124	118.648	34.6	51.7624	31.7	48.7487	292	579.368	2250	2260.97	510.8	1114.68	675.5	2116.48	40.6	39.4415
0.84375	0.852513					0.96875	0.928339	0.84375	0.63231	0.9375	0.949022			0.84375	0.521305			0.875	0.84939	0.875	0.580326					0.875	0.903512	0.84375	0.85388	26.7	25.3504	4.6	4.67423	133	123.605	35.7	55.5052	33.6	52.3296	299	623.146	2250	2260.97	523.3	1202.5	804.2	2318.43	41.7	41.0573
0.875	0.856404							0.875	0.633505	0.96875	0.997592			0.875	0.524346			0.90625	0.957559	0.90625	0.951312					0.90625	0.947886	0.875	0.86781	26.9	26.8441	4.6	4.67423	139	129.152	36.4	59.6939	33.7	56.337	353	672.139	2250	2260.97	529.2	1300.77	861.3	2544.44	42.5	42.8656
0.90625	0.894645							0.90625	0.751974					0.90625	0.685612			0.9375	0.974298	0.9375	0.962291					0.9375	0.954275	0.90625	0.895571	29.1	28.5721	4.6	4.67423	145	135.569	46.4	64.5398	44.4	60.9733	570	728.818	2250	2260.97	855.6	1414.47	1187.5	2805.92	52.3	44.9577
0.9375	0.900722							0.9375	0.780164					0.9375	0.866677			0.96875	0.981634	0.96875	0.962967					0.96875	0.972458	0.9375	0.923301	29.5	30.6776	4.7	5.07732	155	143.389	54.1	70.4444	47.3	66.6223	894	797.88	2500	2446.66	1340.4	1553	1286.1	3124.52	55.5	47.5068
0.96875	0.917408							0.96875	0.932298					0.96875	0.999528													0.96875	0.95132	30.7	33.4959	4.7	5.07732	185	153.855	73	78.3479	70	74.1838	1350	890.323	2500	2446.66	3037.5	1738.43	7296.8	3550.97	57.5	50.9189
																														60.5	38.1846	4.9	5.55326	185	171.268	183.7	91.4963	175.5	86.7633	1820	1044.11	2500	2618.98	3549	2046.92	7521.3	4260.43	59.5	56.5952
[truncated: 10 more columns]

## Sheet: XLSTAT_20221023_204115_1_HID1
1	3	1.08	1.7	1	31	1	3.2	1.2	1.6	1.2	12	1.04444	1100	1.2	10.1	1	0	1.08	7.5	1.2	1.2	1.15	0	1	1	1	4	1.1	0.321128
0.8	3.5	0.92	1.8	0.85	31	0.8	3.2	0.8	2.1	0.8	24	0.955556	1150	0.8	21.2	0.8	0	0.92	9.2	0.8	2	0.85	0	1	6	1	23.4	0.9	0.325296
1.2	3.9	1	2	1.15	35	1.2	3.3	1.15556	2.2	1.16364	46	1.04444	1500	1.16364	63.8	1.2	0	1.08	11.1	1.15556	2.5	1.09	0	1	11	1	25.8	1.2	0.33919
0.866667	4.1	1	2.3	1	39	0.833333	3.3	0.844444	2.3	0.836364	51	0.955556	1500	0.836364	80	0.818182	0	0.92	11.4	0.844444	3.4	0.91	0	1.1	13	1	36.3	0.8	0.344118
1.13333	4.7	1.08	2.6	0.85	41	1.16667	3.4	1.11111	3.1	1.12727	66	1	1750	1.12727	108.9	1.18182	0	1	13.4	1.11111	3.9	1.03	0	0.9	14	0.85	41.86	1.06667	0.346692
0.933333	5.2	0.92	2.6	1.15	43	0.866667	4.1	0.888889	3.4	0.872727	73	0.844444	1750	0.872727	115.1	0.836364	0	1	15.9	0.888889	4.7	0.97	0	1.1	16	1.15	43.4	0.933333	0.352128
1.06667	5.3	1	3.1	1.2	44	1.13333	4.9	1.06667	4	1.09091	74	1.15556	1750	1.09091	117.9	1.16364	0.1	0.8	16.1	1.06667	4.9	1.2	1	0.9	16.1	1	48.11	1.1	0.36
1.11429	5.8	0.8	3.1	0.8	49	0.9	7.1	0.933333	5.4	0.909091	74	0.896296	1750	0.909091	125.8	0.854545	0.1	1.2	16.8	0.933333	5.3	0.8	1	1.1	17.5	0.85	49.6	0.9	0.361719
0.885714	6	1.2	3.1	1.06667	49	1.1	8.2	1.02222	6.2	1.05455	76	1.1037	1750	1.05455	133.7	1.14545	0.5	0.9	17.2	1.02222	5.5	1.14286	1	0.9	18	1.15	54.25	1.2	0.370457
1.0381	6.6	0.9	3.1	0.933333	49	0.933333	8.5	0.977778	8.2	0.945455	76	0.948148	1750	0.945455	134	0.872727	0.8	1.1	17.5	0.977778	5.7	0.857143	1	1	23	1	74.09	0.8	0.371263
0.961905	6.9	1.1	3.1	1	53	1.06667	9.7	1	8.8	1.01818	80	1.05185	1750	1.01818	136.5	1.12727	1.5	1	18.7	1.2	6.3	1.08571	1	1	23.9	0.85	75.9	1.06667	0.376503
1.11429	7.7	1	3.3	1	58	0.966667	9.9	0.86	9.1	0.981818	84	1	1850	0.981818	140	0.890909	4.2	1.08	21.3	0.8	7.9	0.914286	1	0.85	24	1.15	76	0.933333	0.377065
0.885714	8	1	3.5	0.85	61	1.03333	9.9	1.14	9.3	1	107	1	1900	1.1	152	1.10909	6.8	0.92	21.4	1.15556	8	1.02857	1	1.15	24	1	82.8	1	0.397121
1.0381	8.1	1	3.7	1.15	61	1.09231	12.8	0.906667	11.6	0.95	107	1	2000	0.9	192.5	0.909091	9.6	1	22.2	0.844444	8.7	0.971429	1	1	28	1	96.2	1	0.415822
0.961905	9.5	1.08	4	1	64	0.907692	12.8	1.09333	12.3	1.05	110	0.8	2000	1.06	240.8	1.09091	11.1	0.88	22.2	1.11111	8.8	1.2	2	0.85	28	1.2	102.3	1	0.425335
1	11.9	0.92	4	1.2	68	1.05538	14.5	0.953333	13.3	1	158	1.2	2000	0.94	249.9	0.927273	41.9	1.12	23.9	0.888889	8.8	0.8	2	1.15	28.3	0.8	103.5	1	0.433737
1.11429	12.7	1	4.2	0.8	69	0.944615	15.1	1.04667	13.8	0.85	163	0.85	2000	1.02	260.3	1.07273	48.7	1.08	25	1.06667	8.9	1.14286	2	1.1	29	1.06667	105.6	1	0.45511
0.885714	12.8	0.88	4.2	1.06667	73	1.01846	16.4	1.08	15.6	1.15	164	1.15	2000	0.98	286.3	0.945455	61.6	0.92	25.8	0.933333	9.5	0.857143	2	0.9	30	0.933333	108	1	0.492389
1.0381	12.9	1.12	4.2	0.933333	73	0.981538	17.6	0.92	16.8	0.8875	165	0.9	2000	1	315.2	1.05455	70.5	1.08	27.3	1.02222	9.9	1.08571	2	1.2	33	1	122.5	1	0.538677
0.961905	13	1.16	4.3	1	86	1.03077	19.5	1.02667	18.1	1.1125	166	1.1	2000	0.883333	329.4	0.963636	80.5	0.92	27.9	0.977778	10.2	0.914286	2	0.8	33	0.85	129	1	0.54986
1	14.7	0.84	4.3	1	87	0.969231	20.9	0.973333	20.4	0.925	167	0.95	2000	1.11667	332.4	1.03636	134.2	1.08	28.3	1.08	12.5	1.02857	2	1.06667	35	1.15	129.5	1	0.577198
0.914286	14.9	1.05333	4.3	1	97	1.03077	26.7	1	23.1	1.075	174	1.05	2000	0.922222	362.3	0.981818	174.6	0.92	29.8	0.92	14	0.971429	2	0.933333	35	1	131.6	0.85	0.58745
1.08571	15.5	0.946667	4.3	1	108	0.969231	29.5	0.94	27.7	0.9625	191	1	2100	1.07778	367.4	1.01818	208.5	1	33.9	1.02667	15.1	1	3	1.1	37	0.85	131.6	1.15	0.592265
1	17.2	1	4.4	0.85	109	1	32.4	1.06	28.7	1.0375	220	1	2200	0.961111	382	1.01739	301.5	1	37.3	0.973333	15.2	0.925	3	0.9	37	1.15	133.4	1.1	0.597701
1	21.3	0.88	4.5	1.15	110	0.923077	32.7	1.08	31.1	1	241	1	2250	1.03889	421.1	0.982609	377.8	1.08	38.9	1	17	1.075	3	1	38	1	148	0.9	0.599565
1	22.2	1.12	4.5	1	124	1.07692	34.6	0.92	31.7	0.95	292	0.888889	2250	1	510.8	1	675.5	0.92	40.6	0.94	19	1.05	4	1.1	40	1	176.4	1	0.610438
1.05714	26.7	1	4.6	1	133	0.961538	35.7	1.02667	33.6	1.05	299	1.11111	2250	0.95	523.3	0.973913	804.2	1.08	41.7	1.06	20.1	0.95	4	0.9	42	1.1	196	0.85	0.614632
0.942857	26.9	0.88	4.6	1	139	1.03846	36.4	0.973333	33.7	1	353	0.944444	2250	1.05	529.2	1.02609	861.3	0.92	42.5	1	22.4	1.05	5	1	48	0.9	201.6	1.15	0.62247
1.05714	29.1	1.12	4.6	1	145	1	46.4	1.04	44.4	1	570	1.05556	2250	1	855.6	1	1187.5	1	52.3	1	57.5	0.95	5	1.1	52	1	223.6	1	0.64
0.942857	29.5	1.08	4.7	1	155	1	54.1	0.96	47.3	1	894	1	2500	1	1340.4	1	1286.1	1	55.5	1.04	60.4	1	6	0.9	53	1	227.9	1	0.661308
1	30.7	0.92	4.7	1.1	185	1	73	1	70	1	1350	0.933333	2500	1	3037.5	1.01739	7296.8	1.08	57.5	0.96	60.6	0.925	6	1.1	58	1	243.6	1	0.69
1	60.5	1	4.9	0.9	185	1	183.7	1	175.5	1	1820	1.06667	2500	1	3549	0.982609	7521.3	0.92	59.5	1	120.4	1.075	6	0.9	58	1	266.8	1	0.72

## Sheet: XLSTAT_20221023_204115_1_HID
1	0	1.25	18.225	1	0	1.25	4.425	1	0	1.25	109.25	1	0	1.25	32.475	1	0	1.25	29.3	1	0	1.25	225.25	1	0	1.25	2212.5	1	0	1.25	391.775	1	0	1.25	320.575	1	0	1.25	37.7	1	0	1.25	15.65	1	0	1.25	3	1	0
2	1	1.24928	5.95	2	1	1.24928	3.1	2	1	1.24928	49	2	1	1.24928	7.925	2	1	1.24928	6	2	1	1.24928	75.5	2	1	1.24928	1750	2	1	1.24928	131.725	2	1	1.24928	0.4	2	1	1.24928	17.1	2	1	1.24928	5.45	2	1	1.24928	1	2	1
3	2	1.24857	18.225	3	2	1.24857	4.425	3	2	1.24857	109.25	3	2	1.24857	32.475	3	2	1.24857	29.3	3	2	1.24857	225.25	3	2	1.24857	2212.5	3	2	1.24857	391.775	3	2	1.24857	320.575	3	2	1.24857	37.7	3	2	1.24857	15.65	3	2	1.24857	3	3	2
4	3	1.24785	5.95	4	3	1.24785	3.1	4	3	1.24785	49	4	3	1.24785	7.925	4	3	1.24785	6	4	3	1.24785	75.5	4	3	1.24785	1750	4	3	1.24785	131.725	4	3	1.24785	0.4	4	3	1.24785	17.1	4	3	1.24785	5.45	4	3	1.24785	1	4	3
5	4	1.24714	18.225	5	4	1.24714	4.425	5	4	1.24714	109.25	5	4	1.24714	32.475	5	4	1.24714	29.3	5	4	1.24714	225.25	5	4	1.24714	2212.5	5	4	1.24714	391.775	5	4	1.24714	320.575	5	4	1.24714	37.7	5	4	1.24714	15.65	5	4	1.24714	3	5	4
6	5	1.24642	5.95	6	5	1.24642	3.1	6	5	1.24642	49	6	5	1.24642	7.925	6	5	1.24642	6	6	5	1.24642	75.5	6	5	1.24642	1750	6	5	1.24642	131.725	6	5	1.24642	0.4	6	5	1.24642	17.1	6	5	1.24642	5.45	6	5	1.24642	1	6	5
7	6	1.24571	18.225	7	6	1.24571	4.425	7	6	1.24571	109.25	7	6	1.24571	32.475	7	6	1.24571	29.3	7	6	1.24571	225.25	7	6	1.24571	2212.5	7	6	1.24571	391.775	7	6	1.24571	320.575	7	6	1.24571	37.7	7	6	1.24571	15.65	7	6	1.24571	3	7	6
8	7	1.24499	5.95	8	7	1.24499	3.1	8	7	1.24499	49	8	7	1.24499	7.925	8	7	1.24499	6	8	7	1.24499	75.5	8	7	1.24499	1750	8	7	1.24499	131.725	8	7	1.24499	0.4	8	7	1.24499	17.1	8	7	1.24499	5.45	8	7	1.24499	1	8	7
9	8	1.24428	18.225	9	8	1.24428	4.425	9	8	1.24428	109.25	9	8	1.24428	32.475	9	8	1.24428	29.3	9	8	1.24428	225.25	9	8	1.24428	2212.5	9	8	1.24428	391.775	9	8	1.24428	320.575	9	8	1.24428	37.7	9	8	1.24428	15.65	9	8	1.24428	3	9	8
10	9	1.24356	5.95	10	9	1.24356	3.1	10	9	1.24356	49	10	9	1.24356	7.925	10	9	1.24356	6	10	9	1.24356	75.5	10	9	1.24356	1750	10	9	1.24356	131.725	10	9	1.24356	0.4	10	9	1.24356	17.1	10	9	1.24356	5.45	10	9	1.24356	1	10	9
11	10	1.24285	18.225	11	10	1.24285	4.425	11	10	1.24285	109.25	11	10	1.24285	32.475	11	10	1.24285	29.3	11	10	1.24285	225.25	11	10	1.24285	2212.5	11	10	1.24285	391.775	11	10	1.24285	320.575	11	10	1.24285	37.7	11	10	1.24285	15.65	11	10	1.24285	3	11	10
12	11	1.24213	5.95	12	11	1.24213	3.1	12	11	1.24213	49	12	11	1.24213	7.925	12	11	1.24213	6	12	11	1.24213	75.5	12	11	1.24213	1750	12	11	1.24213	131.725	12	11	1.24213	0.4	12	11	1.24213	17.1	12	11	1.24213	5.45	12	11	1.24213	1	12	11
13	12	1.24142	18.225	13	12	1.24142	4.425	13	12	1.24142	109.25	13	12	1.24142	32.475	13	12	1.24142	29.3	13	12	1.24142	225.25	13	12	1.24142	2212.5	13	12	1.24142	391.775	13	12	1.24142	320.575	13	12	1.24142	37.7	13	12	1.24142	15.65	13	12	1.24142	3	13	12
14	13	1.2407	5.95	14	13	1.2407	3.1	14	13	1.2407	49	14	13	1.2407	7.925	14	13	1.2407	6	14	13	1.2407	75.5	14	13	1.2407	1750	14	13	1.2407	131.725	14	13	1.2407	0.4	14	13	1.2407	17.1	14	13	1.2407	5.45	14	13	1.2407	1	14	13
15	14	1.23999	18.225	15	14	1.23999	4.425	15	14	1.23999	109.25	15	14	1.23999	32.475	15	14	1.23999	29.3	15	14	1.23999	225.25	15	14	1.23999	2212.5	15	14	1.23999	391.775	15	14	1.23999	320.575	15	14	1.23999	37.7	15	14	1.23999	15.65	15	14	1.23999	3	15	14
16	15	1.23927	5.95	16	15	1.23927	3.1	16	15	1.23927	49	16	15	1.23927	7.925	16	15	1.23927	6	16	15	1.23927	75.5	16	15	1.23927	1750	16	15	1.23927	131.725	16	15	1.23927	0.4	16	15	1.23927	17.1	16	15	1.23927	5.45	16	15	1.23927	1	16	15
17	16	1.23856	18.225	17	16	1.23856	4.425	17	16	1.23856	109.25	17	16	1.23856	32.475	17	16	1.23856	29.3	17	16	1.23856	225.25	17	16	1.23856	2212.5	17	16	1.23856	391.775	17	16	1.23856	320.575	17	16	1.23856	37.7	17	16	1.23856	15.65	17	16	1.23856	3	17	16
18	17	1.23784	5.95	18	17	1.23784	3.1	18	17	1.23784	49	18	17	1.23784	7.925	18	17	1.23784	6	18	17	1.23784	75.5	18	17	1.23784	1750	18	17	1.23784	131.725	18	17	1.23784	0.4	18	17	1.23784	17.1	18	17	1.23784	5.45	18	17	1.23784	1	18	17
19	18	1.23712	18.225	19	18	1.23712	4.425	19	18	1.23712	109.25	19	18	1.23712	32.475	19	18	1.23712	29.3	19	18	1.23712	225.25	19	18	1.23712	2212.5	19	18	1.23712	391.775	19	18	1.23712	320.575	19	18	1.23712	37.7	19	18	1.23712	15.65	19	18	1.23712	3	19	18
20	19	1.23641	5.95	20	19	1.23641	3.1	20	19	1.23641	49	20	19	1.23641	7.925	20	19	1.23641	6	20	19	1.23641	75.5	20	19	1.23641	1750	20	19	1.23641	131.725	20	19	1.23641	0.4	20	19	1.23641	17.1	20	19	1.23641	5.45	20	19	1.23641	1	20	19
21	20	1.23569	18.225	21	20	1.23569	4.425	21	20	1.23569	109.25	21	20	1.23569	32.475	21	20	1.23569	29.3	21	20	1.23569	225.25	21	20	1.23569	2212.5	21	20	1.23569	391.775	21	20	1.23569	320.575	21	20	1.23569	37.7	21	20	1.23569	15.65	21	20	1.23569	3	21	20
22	21	1.23498	5.95	22	21	1.23498	3.1	22	21	1.23498	49	22	21	1.23498	7.925	22	21	1.23498	6	22	21	1.23498	75.5	22	21	1.23498	1750	22	21	1.23498	131.725	22	21	1.23498	0.4	22	21	1.23498	17.1	22	21	1.23498	5.45	22	21	1.23498	1	22	21
23	22	1.23426	18.225	23	22	1.23426	4.425	23	22	1.23426	109.25	23	22	1.23426	32.475	23	22	1.23426	29.3	23	22	1.23426	225.25	23	22	1.23426	2212.5	23	22	1.23426	391.775	23	22	1.23426	320.575	23	22	1.23426	37.7	23	22	1.23426	15.65	23	22	1.23426	3	23	22
24	23	1.23355	5.95	24	23	1.23355	3.1	24	23	1.23355	49	24	23	1.23355	7.925	24	23	1.23355	6	24	23	1.23355	75.5	24	23	1.23355	1750	24	23	1.23355	131.725	24	23	1.23355	0.4	24	23	1.23355	17.1	24	23	1.23355	5.45	24	23	1.23355	1	24	23
25	24	1.23283	18.225	25	24	1.23283	4.425	25	24	1.23283	109.25	25	24	1.23283	32.475	25	24	1.23283	29.3	25	24	1.23283	225.25	25	24	1.23283	2212.5	25	24	1.23283	391.775	25	24	1.23283	320.575	25	24	1.23283	37.7	25	24	1.23283	15.65	25	24	1.23283	3	25	24
26	25	1.23212	5.95	26	25	1.23212	3.1	26	25	1.23212	49	26	25	1.23212	7.925	26	25	1.23212	6	26	25	1.23212	75.5	26	25	1.23212	1750	26	25	1.23212	131.725	26	25	1.23212	0.4	26	25	1.23212	17.1	26	25	1.23212	5.45	26	25	1.23212	1	26	25
27	26	1.2314	18.225	27	26	1.2314	4.425	27	26	1.2314	109.25	27	26	1.2314	32.475	27	26	1.2314	29.3	27	26	1.2314	225.25	27	26	1.2314	2212.5	27	26	1.2314	391.775	27	26	1.2314	320.575	27	26	1.2314	37.7	27	26	1.2314	15.65	27	26	1.2314	3	27	26
28	27	1.23069	5.95	28	27	1.23069	3.1	28	27	1.23069	49	28	27	1.23069	7.925	28	27	1.23069	6	28	27	1.23069	75.5	28	27	1.23069	1750	28	27	1.23069	131.725	28	27	1.23069	0.4	28	27	1.23069	17.1	28	27	1.23069	5.45	28	27	1.23069	1	28	27
29	28	1.22997	18.225	29	28	1.22997	4.425	29	28	1.22997	109.25	29	28	1.22997	32.475	29	28	1.22997	29.3	29	28	1.22997	225.25	29	28	1.22997	2212.5	29	28	1.22997	391.775	29	28	1.22997	320.575	29	28	1.22997	37.7	29	28	1.22997	15.65	29	28	1.22997	3	29	28
30	29	1.22926	5.95	30	29	1.22926	3.1	30	29	1.22926	49	30	29	1.22926	7.925	30	29	1.22926	6	30	29	1.22926	75.5	30	29	1.22926	1750	30	29	1.22926	131.725	30	29	1.22926	0.4	30	29	1.22926	17.1	30	29	1.22926	5.45	30	29	1.22926	1	30	29
31	30	1.22854	18.225	31	30	1.22854	4.425	31	30	1.22854	109.25	31	30	1.22854	32.475	31	30	1.22854	29.3	31	30	1.22854	225.25	31	30	1.22854	2212.5	31	30	1.22854	391.775	31	30	1.22854	320.575	31	30	1.22854	37.7	31	30	1.22854	15.65	31	30	1.22854	3	31	30
32	31	1.22783	5.95	32	31	1.22783	3.1	32	31	1.22783	49	32	31	1.22783	7.925	32	31	1.22783	6	32	31	1.22783	75.5	32	31	1.22783	1750	32	31	1.22783	131.725	32	31	1.22783	0.4	32	31	1.22783	17.1	32	31	1.22783	5.45	32	31	1.22783	1	32	31
33	32	1.22711	18.225	33	32	1.22711	4.425	33	32	1.22711	109.25	33	32	1.22711	32.475	33	32	1.22711	29.3	33	32	1.22711	225.25	33	32	1.22711	2212.5	33	32	1.22711	391.775	33	32	1.22711	320.575	33	32	1.22711	37.7	33	32	1.22711	15.65	33	32	1.22711	3	33	32
34	33	1.22639	5.95	34	33	1.22639	3.1	34	33	1.22639	49	34	33	1.22639	7.925	34	33	1.22639	6	34	33	1.22639	75.5	34	33	1.22639	1750	34	33	1.22639	131.725	34	33	1.22639	0.4	34	33	1.22639	17.1	34	33	1.22639	5.45	34	33	1.22639	1	34	33
35	34	1.22568	18.225	35	34	1.22568	4.425	35	34	1.22568	109.25	35	34	1.22568	32.475	35	34	1.22568	29.3	35	34	1.22568	225.25	35	34	1.22568	2212.5	35	34	1.22568	391.775	35	34	1.22568	320.575	35	34	1.22568	37.7	35	34	1.22568	15.65	35	34	1.22568	3	35	34
36	35	1.22496	5.95	36	35	1.22496	3.1	36	35	1.22496	49	36	35	1.22496	7.925	36	35	1.22496	6	36	35	1.22496	75.5	36	35	1.22496	1750	36	35	1.22496	131.725	36	35	1.22496	0.4	36	35	1.22496	17.1	36	35	1.22496	5.45	36	35	1.22496	1	36	35
37	36	1.22425	18.225	37	36	1.22425	4.425	37	36	1.22425	109.25	37	36	1.22425	32.475	37	36	1.22425	29.3	37	36	1.22425	225.25	37	36	1.22425	2212.5	37	36	1.22425	391.775	37	36	1.22425	320.575	37	36	1.22425	37.7	37	36	1.22425	15.65	37	36	1.22425	3	37	36
38	37	1.22353	5.95	38	37	1.22353	3.1	38	37	1.22353	49	38	37	1.22353	7.925	38	37	1.22353	6	38	37	1.22353	75.5	38	37	1.22353	1750	38	37	1.22353	131.725	38	37	1.22353	0.4	38	37	1.22353	17.1	38	37	1.22353	5.45	38	37	1.22353	1	38	37
39	38	1.22282	18.225	39	38	1.22282	4.425	39	38	1.22282	109.25	39	38	1.22282	32.475	39	38	1.22282	29.3	39	38	1.22282	225.25	39	38	1.22282	2212.5	39	38	1.22282	391.775	39	38	1.22282	320.575	39	38	1.22282	37.7	39	38	1.22282	15.65	39	38	1.22282	3	39	38
40	39	1.2221	5.95	40	39	1.2221	3.1	40	39	1.2221	49	40	39	1.2221	7.925	40	39	1.2221	6	40	39	1.2221	75.5	40	39	1.2221	1750	40	39	1.2221	131.725	40	39	1.2221	0.4	40	39	1.2221	17.1	40	39	1.2221	5.45	40	39	1.2221	1	40	39
41	40	1.22139	18.225	41	40	1.22139	4.425	41	40	1.22139	109.25	41	40	1.22139	32.475	41	40	1.22139	29.3	41	40	1.22139	225.25	41	40	1.22139	2212.5	41	40	1.22139	391.775	41	40	1.22139	320.575	41	40	1.22139	37.7	41	40	1.22139	15.65	41	40	1.22139	3	41	40
42	41	1.22067	5.95	42	41	1.22067	3.1	42	41	1.22067	49	42	41	1.22067	7.925	42	41	1.22067	6	42	41	1.22067	75.5	42	41	1.22067	1750	42	41	1.22067	131.725	42	41	1.22067	0.4	42	41	1.22067	17.1	42	41	1.22067	5.45	42	41	1.22067	1	42	41
43	42	1.21996	18.225	43	42	1.21996	4.425	43	42	1.21996	109.25	43	42	1.21996	32.475	43	42	1.21996	29.3	43	42	1.21996	225.25	43	42	1.21996	2212.5	43	42	1.21996	391.775	43	42	1.21996	320.575	43	42	1.21996	37.7	43	42	1.21996	15.65	43	42	1.21996	3	43	42
44	43	1.21924	5.95	44	43	1.21924	3.1	44	43	1.21924	49	44	43	1.21924	7.925	44	43	1.21924	6	44	43	1.21924	75.5	44	43	1.21924	1750	44	43	1.21924	131.725	44	43	1.21924	0.4	44	43	1.21924	17.1	44	43	1.21924	5.45	44	43	1.21924	1	44	43
45	44	1.21853	18.225	45	44	1.21853	4.425	45	44	1.21853	109.25	45	44	1.21853	32.475	45	44	1.21853	29.3	45	44	1.21853	225.25	45	44	1.21853	2212.5	45	44	1.21853	391.775	45	44	1.21853	320.575	45	44	1.21853	37.7	45	44	1.21853	15.65	45	44	1.21853	3	45	44
46	45	1.21781	5.95	46	45	1.21781	3.1	46	45	1.21781	49	46	45	1.21781	7.925	46	45	1.21781	6	46	45	1.21781	75.5	46	45	1.21781	1750	46	45	1.21781	131.725	46	45	1.21781	0.4	46	45	1.21781	17.1	46	45	1.21781	5.45	46	45	1.21781	1	46	45
47	46	1.2171	18.225	47	46	1.2171	4.425	47	46	1.2171	109.25	47	46	1.2171	32.475	47	46	1.2171	29.3	47	46	1.2171	225.25	47	46	1.2171	2212.5	47	46	1.2171	391.775	47	46	1.2171	320.575	47	46	1.2171	37.7	47	46	1.2171	15.65	47	46	1.2171	3	47	46
48	47	1.21638	5.95	48	47	1.21638	3.1	48	47	1.21638	49	48	47	1.21638	7.925	48	47	1.21638	6	48	47	1.21638	75.5	48	47	1.21638	1750	48	47	1.21638	131.725	48	47	1.21638	0.4	48	47	1.21638	17.1	48	47	1.21638	5.45	48	47	1.21638	1	48	47
49	48	1.21567	18.225	49	48	1.21567	4.425	49	48	1.21567	109.25	49	48	1.21567	32.475	49	48	1.21567	29.3	49	48	1.21567	225.25	49	48	1.21567	2212.5	49	48	1.21567	391.775	49	48	1.21567	320.575	49	48	1.21567	37.7	49	48	1.21567	15.65	49	48	1.21567	3	49	48
50	49	1.21495	5.95	50	49	1.21495	3.1	50	49	1.21495	49	50	49	1.21495	7.925	50	49	1.21495	6	50	49	1.21495	75.5	50	49	1.21495	1750	50	49	1.21495	131.725	50	49	1.21495	0.4	50	49	1.21495	17.1	50	49	1.21495	5.45	50	49	1.21495	1	50	49
51	50	1.21423	18.225	51	50	1.21423	4.425	51	50	1.21423	109.25	51	50	1.21423	32.475	51	50	1.21423	29.3	51	50	1.21423	225.25	51	50	1.21423	2212.5	51	50	1.21423	391.775	51	50	1.21423	320.575	51	50	1.21423	37.7	51	50	1.21423	15.65	51	50	1.21423	3	51	50
52	51	1.21352	5.95	52	51	1.21352	3.1	52	51	1.21352	49	52	51	1.21352	7.925	52	51	1.21352	6	52	51	1.21352	75.5	52	51	1.21352	1750	52	51	1.21352	131.725	52	51	1.21352	0.4	52	51	1.21352	17.1	52	51	1.21352	5.45	52	51	1.21352	1	52	51
53	52	1.2128	18.225	53	52	1.2128	4.425	53	52	1.2128	109.25	53	52	1.2128	32.475	53	52	1.2128	29.3	53	52	1.2128	225.25	53	52	1.2128	2212.5	53	52	1.2128	391.775	53	52	1.2128	320.575	53	52	1.2128	37.7	53	52	1.2128	15.65	53	52	1.2128	3	53	52
54	53	1.21209	5.95	54	53	1.21209	3.1	54	53	1.21209	49	54	53	1.21209	7.925	54	53	1.21209	6	54	53	1.21209	75.5	54	53	1.21209	1750	54	53	1.21209	131.725	54	53	1.21209	0.4	54	53	1.21209	17.1	54	53	1.21209	5.45	54	53	1.21209	1	54	53
55	54	1.21137	18.225	55	54	1.21137	4.425	55	54	1.21137	109.25	55	54	1.21137	32.475	55	54	1.21137	29.3	55	54	1.21137	225.25	55	54	1.21137	2212.5	55	54	1.21137	391.775	55	54	1.21137	320.575	55	54	1.21137	37.7	55	54	1.21137	15.65	55	54	1.21137	3	55	54
56	55	1.21066	5.95	56	55	1.21066	3.1	56	55	1.21066	49	56	55	1.21066	7.925	56	55	1.21066	6	56	55	1.21066	75.5	56	55	1.21066	1750	56	55	1.21066	131.725	56	55	1.21066	0.4	56	55	1.21066	17.1	56	55	1.21066	5.45	56	55	1.21066	1	56	55
57	56	1.20994	18.225	57	56	1.20994	4.425	57	56	1.20994	109.25	57	56	1.20994	32.475	57	56	1.20994	29.3	57	56	1.20994	225.25	57	56	1.20994	2212.5	57	56	1.20994	391.775	57	56	1.20994	320.575	57	56	1.20994	37.7	57	56	1.20994	15.65	57	56	1.20994	3	57	56
58	57	1.20923	5.95	58	57	1.20923	3.1	58	57	1.20923	49	58	57	1.20923	7.925	58	57	1.20923	6	58	57	1.20923	75.5	58	57	1.20923	1750	58	57	1.20923	131.725	58	57	1.20923	0.4	58	57	1.20923	17.1	58	57	1.20923	5.45	58	57	1.20923	1	58	57
59	58	1.20851	18.225	59	58	1.20851	4.425	59	58	1.20851	109.25	59	58	1.20851	32.475	59	58	1.20851	29.3	59	58	1.20851	225.25	59	58	1.20851	2212.5	59	58	1.20851	391.775	59	58	1.20851	320.575	59	58	1.20851	37.7	59	58	1.20851	15.65	59	58	1.20851	3	59	58
60	59	1.2078	5.95	60	59	1.2078	3.1	60	59	1.2078	49	60	59	1.2078	7.925	60	59	1.2078	6	60	59	1.2078	75.5	60	59	1.2078	1750	60	59	1.2078	131.725	60	59	1.2078	0.4	60	59	1.2078	17.1	60	59	1.2078	5.45	60	59	1.2078	1	60	59
61	60	1.20708	18.225	61	60	1.20708	4.425	61	60	1.20708	109.25	61	60	1.20708	32.475	61	60	1.20708	29.3	61	60	1.20708	225.25	61	60	1.20708	2212.5	61	60	1.20708	391.775	61	60	1.20708	320.575	61	60	1.20708	37.7	61	60	1.20708	15.65	61	60	1.20708	3	61	60
62	61	1.20637	5.95	62	61	1.20637	3.1	62	61	1.20637	49	62	61	1.20637	7.925	62	61	1.20637	6	62	61	1.20637	75.5	62	61	1.20637	1750	62	61	1.20637	131.725	62	61	1.20637	0.4	62	61	1.20637	17.1	62	61	1.20637	5.45	62	61	1.20637	1	62	61
63	62	1.20565	18.225	63	62	1.20565	4.425	63	62	1.20565	109.25	63	62	1.20565	32.475	63	62	1.20565	29.3	63	62	1.20565	225.25	63	62	1.20565	2212.5	63	62	1.20565	391.775	63	62	1.20565	320.575	63	62	1.20565	37.7	63	62	1.20565	15.65	63	62	1.20565	3	63	62
64	63	1.20494	5.95	64	63	1.20494	3.1	64	63	1.20494	49	64	63	1.20494	7.925	64	63	1.20494	6	64	63	1.20494	75.5	64	63	1.20494	1750	64	63	1.20494	131.725	64	63	1.20494	0.4	64	63	1.20494	17.1	64	63	1.20494	5.45	64	63	1.20494	1	64	63
65	64	1.20422	18.225	65	64	1.20422	4.425	65	64	1.20422	109.25	65	64	1.20422	32.475	65	64	1.20422	29.3	65	64	1.20422	225.25	65	64	1.20422	2212.5	65	64	1.20422	391.775	65	64	1.20422	320.575	65	64	1.20422	37.7	65	64	1.20422	15.65	65	64	1.20422	3	65	64
66	65	1.20351	5.95	66	65	1.20351	3.1	66	65	1.20351	49	66	65	1.20351	7.925	66	65	1.20351	6	66	65	1.20351	75.5	66	65	1.20351	1750	66	65	1.20351	131.725	66	65	1.20351	0.4	66	65	1.20351	17.1	66	65	1.20351	5.45	66	65	1.20351	1	66	65
67	66	1.20279	18.225	67	66	1.20279	4.425	67	66	1.20279	109.25	67	66	1.20279	32.475	67	66	1.20279	29.3	67	66	1.20279	225.25	67	66	1.20279	2212.5	67	66	1.20279	391.775	67	66	1.20279	320.575	67	66	1.20279	37.7	67	66	1.20279	15.65	67	66	1.20279	3	67	66
68	67	1.20207	5.95	68	67	1.20207	3.1	68	67	1.20207	49	68	67	1.20207	7.925	68	67	1.20207	6	68	67	1.20207	75.5	68	67	1.20207	1750	68	67	1.20207	131.725	68	67	1.20207	0.4	68	67	1.20207	17.1	68	67	1.20207	5.45	68	67	1.20207	1	68	67
69	68	1.20136	18.225	69	68	1.20136	4.425	69	68	1.20136	109.25	69	68	1.20136	32.475	69	68	1.20136	29.3	69	68	1.20136	225.25	69	68	1.20136	2212.5	69	68	1.20136	391.775	69	68	1.20136	320.575	69	68	1.20136	37.7	69	68	1.20136	15.65	69	68	1.20136	3	69	68
70	69	1.20064	5.95	70	69	1.20064	3.1	70	69	1.20064	49	70	69	1.20064	7.925	70	69	1.20064	6	70	69	1.20064	75.5	70	69	1.20064	1750	70	69	1.20064	131.725	70	69	1.20064	0.4	70	69	1.20064	17.1	70	69	1.20064	5.45	70	69	1.20064	1	70	69
71	70	1.19993	18.225	71	70	1.19993	4.425	71	70	1.19993	109.25	71	70	1.19993	32.475	71	70	1.19993	29.3	71	70	1.19993	225.25	71	70	1.19993	2212.5	71	70	1.19993	391.775	71	70	1.19993	320.575	71	70	1.19993	37.7	71	70	1.19993	15.65	71	70	1.19993	3	71	70
72	71	1.19921	5.95	72	71	1.19921	3.1	72	71	1.19921	49	72	71	1.19921	7.925	72	71	1.19921	6	72	71	1.19921	75.5	72	71	1.19921	1750	72	71	1.19921	131.725	72	71	1.19921	0.4	72	71	1.19921	17.1	72	71	1.19921	5.45	72	71	1.19921	1	72	71
73	72	1.1985	18.225	73	72	1.1985	4.425	73	72	1.1985	109.25	73	72	1.1985	32.475	73	72	1.1985	29.3	73	72	1.1985	225.25	73	72	1.1985	2212.5	73	72	1.1985	391.775	73	72	1.1985	320.575	73	72	1.1985	37.7	73	72	1.1985	15.65	73	72	1.1985	3	73	72
74	73	1.19778	5.95	74	73	1.19778	3.1	74	73	1.19778	49	74	73	1.19778	7.925	74	73	1.19778	6	74	73	1.19778	75.5	74	73	1.19778	1750	74	73	1.19778	131.725	74	73	1.19778	0.4	74	73	1.19778	17.1	74	73	1.19778	5.45	74	73	1.19778	1	74	73
75	74	1.19707	18.225	75	74	1.19707	4.425	75	74	1.19707	109.25	75	74	1.19707	32.475	75	74	1.19707	29.3	75	74	1.19707	225.25	75	74	1.19707	2212.5	75	74	1.19707	391.775	75	74	1.19707	320.575	75	74	1.19707	37.7	75	74	1.19707	15.65	75	74	1.19707	3	75	74
76	75	1.19635	5.95	76	75	1.19635	3.1	76	75	1.19635	49	76	75	1.19635	7.925	76	75	1.19635	6	76	75	1.19635	75.5	76	75	1.19635	1750	76	75	1.19635	131.725	76	75	1.19635	0.4	76	75	1.19635	17.1	76	75	1.19635	5.45	76	75	1.19635	1	76	75
77	76	1.19564	18.225	77	76	1.19564	4.425	77	76	1.19564	109.25	77	76	1.19564	32.475	77	76	1.19564	29.3	77	76	1.19564	225.25	77	76	1.19564	2212.5	77	76	1.19564	391.775	77	76	1.19564	320.575	77	76	1.19564	37.7	77	76	1.19564	15.65	77	76	1.19564	3	77	76
78	77	1.19492	5.95	78	77	1.19492	3.1	78	77	1.19492	49	78	77	1.19492	7.925	78	77	1.19492	6	78	77	1.19492	75.5	78	77	1.19492	1750	78	77	1.19492	131.725	78	77	1.19492	0.4	78	77	1.19492	17.1	78	77	1.19492	5.45	78	77	1.19492	1	78	77
79	78	1.19421	18.225	79	78	1.19421	4.425	79	78	1.19421	109.25	79	78	1.19421	32.475	79	78	1.19421	29.3	79	78	1.19421	225.25	79	78	1.19421	2212.5	79	78	1.19421	391.775	79	78	1.19421	320.575	79	78	1.19421	37.7	79	78	1.19421	15.65	79	78	1.19421	3	79	78
80	79	1.19349	5.95	80	79	1.19349	3.1	80	79	1.19349	49	80	79	1.19349	7.925	80	79	1.19349	6	80	79	1.19349	75.5	80	79	1.19349	1750	80	79	1.19349	131.725	80	79	1.19349	0.4	80	79	1.19349	17.1	80	79	1.19349	5.45	80	79	1.19349	1	80	79
81	80	1.19278	18.225	81	80	1.19278	4.425	81	80	1.19278	109.25	81	80	1.19278	32.475	81	80	1.19278	29.3	81	80	1.19278	225.25	81	80	1.19278	2212.5	81	80	1.19278	391.775	81	80	1.19278	320.575	81	80	1.19278	37.7	81	80	1.19278	15.65	81	80	1.19278	3	81	80
82	81	1.19206	5.95	82	81	1.19206	3.1	82	81	1.19206	49	82	81	1.19206	7.925	82	81	1.19206	6	82	81	1.19206	75.5	82	81	1.19206	1750	82	81	1.19206	131.725	82	81	1.19206	0.4	82	81	1.19206	17.1	82	81	1.19206	5.45	82	81	1.19206	1	82	81
83	82	1.19134	18.225	83	82	1.19134	4.425	83	82	1.19134	109.25	83	82	1.19134	32.475	83	82	1.19134	29.3	83	82	1.19134	225.25	83	82	1.19134	2212.5	83	82	1.19134	391.775	83	82	1.19134	320.575	83	82	1.19134	37.7	83	82	1.19134	15.65	83	82	1.19134	3	83	82
84	83	1.19063	5.95	84	83	1.19063	3.1	84	83	1.19063	49	84	83	1.19063	7.925	84	83	1.19063	6	84	83	1.19063	75.5	84	83	1.19063	1750	84	83	1.19063	131.725	84	83	1.19063	0.4	84	83	1.19063	17.1	84	83	1.19063	5.45	84	83	1.19063	1	84	83
85	84	1.18991	18.225	85	84	1.18991	4.425	85	84	1.18991	109.25	85	84	1.18991	32.475	85	84	1.18991	29.3	85	84	1.18991	225.25	85	84	1.18991	2212.5	85	84	1.18991	391.775	85	84	1.18991	320.575	85	84	1.18991	37.7	85	84	1.18991	15.65	85	84	1.18991	3	85	84
86	85	1.1892	5.95	86	85	1.1892	3.1	86	85	1.1892	49	86	85	1.1892	7.925	86	85	1.1892	6	86	85	1.1892	75.5	86	85	1.1892	1750	86	85	1.1892	131.725	86	85	1.1892	0.4	86	85	1.1892	17.1	86	85	1.1892	5.45	86	85	1.1892	1	86	85
87	86	1.18848	18.225	87	86	1.18848	4.425	87	86	1.18848	109.25	87	86	1.18848	32.475	87	86	1.18848	29.3	87	86	1.18848	225.25	87	86	1.18848	2212.5	87	86	1.18848	391.775	87	86	1.18848	320.575	87	86	1.18848	37.7	87	86	1.18848	15.65	87	86	1.18848	3	87	86
88	87	1.18777	5.95	88	87	1.18777	3.1	88	87	1.18777	49	88	87	1.18777	7.925	88	87	1.18777	6	88	87	1.18777	75.5	88	87	1.18777	1750	88	87	1.18777	131.725	88	87	1.18777	0.4	88	87	1.18777	17.1	88	87	1.18777	5.45	88	87	1.18777	1	88	87
89	88	1.18705	18.225	89	88	1.18705	4.425	89	88	1.18705	109.25	89	88	1.18705	32.475	89	88	1.18705	29.3	89	88	1.18705	225.25	89	88	1.18705	2212.5	89	88	1.18705	391.775	89	88	1.18705	320.575	89	88	1.18705	37.7	89	88	1.18705	15.65	89	88	1.18705	3	89	88
90	89	1.18634	5.95	90	89	1.18634	3.1	90	89	1.18634	49	90	89	1.18634	7.925	90	89	1.18634	6	90	89	1.18634	75.5	90	89	1.18634	1750	90	89	1.18634	131.725	90	89	1.18634	0.4	90	89	1.18634	17.1	90	89	1.18634	5.45	90	89	1.18634	1	90	89
91	90	1.18562	18.225	91	90	1.18562	4.425	91	90	1.18562	109.25	91	90	1.18562	32.475	91	90	1.18562	29.3	91	90	1.18562	225.25	91	90	1.18562	2212.5	91	90	1.18562	391.775	91	90	1.18562	320.575	91	90	1.18562	37.7	91	90	1.18562	15.65	91	90	1.18562	3	91	90
92	91	1.18491	5.95	92	91	1.18491	3.1	92	91	1.18491	49	92	91	1.18491	7.925	92	91	1.18491	6	92	91	1.18491	75.5	92	91	1.18491	1750	92	91	1.18491	131.725	92	91	1.18491	0.4	92	91	1.18491	17.1	92	91	1.18491	5.45	92	91	1.18491	1	92	91
93	92	1.18419	18.225	93	92	1.18419	4.425	93	92	1.18419	109.25	93	92	1.18419	32.475	93	92	1.18419	29.3	93	92	1.18419	225.25	93	92	1.18419	2212.5	93	92	1.18419	391.775	93	92	1.18419	320.575	93	92	1.18419	37.7	93	92	1.18419	15.65	93	92	1.18419	3	93	92
94	93	1.18348	5.95	94	93	1.18348	3.1	94	93	1.18348	49	94	93	1.18348	7.925	94	93	1.18348	6	94	93	1.18348	75.5	94	93	1.18348	1750	94	93	1.18348	131.725	94	93	1.18348	0.4	94	93	1.18348	17.1	94	93	1.18348	5.45	94	93	1.18348	1	94	93
95	94	1.18276	18.225	95	94	1.18276	4.425	95	94	1.18276	109.25	95	94	1.18276	32.475	95	94	1.18276	29.3	95	94	1.18276	225.25	95	94	1.18276	2212.5	95	94	1.18276	391.775	95	94	1.18276	320.575	95	94	1.18276	37.7	95	94	1.18276	15.65	95	94	1.18276	3	95	94
96	95	1.18205	5.95	96	95	1.18205	3.1	96	95	1.18205	49	96	95	1.18205	7.925	96	95	1.18205	6	96	95	1.18205	75.5	96	95	1.18205	1750	96	95	1.18205	131.725	96	95	1.18205	0.4	96	95	1.18205	17.1	96	95	1.18205	5.45	96	95	1.18205	1	96	95
97	96	1.18133	18.225	97	96	1.18133	4.425	97	96	1.18133	109.25	97	96	1.18133	32.475	97	96	1.18133	29.3	97	96	1.18133	225.25	97	96	1.18133	2212.5	97	96	1.18133	391.775	97	96	1.18133	320.575	97	96	1.18133	37.7	97	96	1.18133	15.65	97	96	1.18133	3	97	96
98	97	1.18062	5.95	98	97	1.18062	3.1	98	97	1.18062	49	98	97	1.18062	7.925	98	97	1.18062	6	98	97	1.18062	75.5	98	97	1.18062	1750	98	97	1.18062	131.725	98	97	1.18062	0.4	98	97	1.18062	17.1	98	97	1.18062	5.45	98	97	1.18062	1	98	97
99	98	1.1799	18.225	99	98	1.1799	4.425	99	98	1.1799	109.25	99	98	1.1799	32.475	99	98	1.1799	29.3	99	98	1.1799	225.25	99	98	1.1799	2212.5	99	98	1.1799	391.775	99	98	1.1799	320.575	99	98	1.1799	37.7	99	98	1.1799	15.65	99	98	1.1799	3	99	98
100	99	1.17918	5.95	100	99	1.17918	3.1	100	99	1.17918	49	100	99	1.17918	7.925	100	99	1.17918	6	100	99	1.17918	75.5	100	99	1.17918	1750	100	99	1.17918	131.725	100	99	1.17918	0.4	100	99	1.17918	17.1	100	99	1.17918	5.45	100	99	1.17918	1	100	99
101	100	1.17847	18.225	101	100	1.17847	4.425	101	100	1.17847	109.25	101	100	1.17847	32.475	101	100	1.17847	29.3	101	100	1.17847	225.25	101	100	1.17847	2212.5	101	100	1.17847	391.775	101	100	1.17847	320.575	101	100	1.17847	37.7	101	100	1.17847	15.65	101	100	1.17847	3	101	100
102	101	1.17775	5.95	102	101	1.17775	3.1	102	101	1.17775	49	102	101	1.17775	7.925	102	101	1.17775	6	102	101	1.17775	75.5	102	101	1.17775	1750	102	101	1.17775	131.725	102	101	1.17775	0.4	102	101	1.17775	17.1	102	101	1.17775	5.45	102	101	1.17775	1	102	101
103	102	1.17704	18.225	103	102	1.17704	4.425	103	102	1.17704	109.25	103	102	1.17704	32.475	103	102	1.17704	29.3	103	102	1.17704	225.25	103	102	1.17704	2212.5	103	102	1.17704	391.775	103	102	1.17704	320.575	103	102	1.17704	37.7	103	102	1.17704	15.65	103	102	1.17704	3	103	102
104	103	1.17632	5.95	104	103	1.17632	3.1	104	103	1.17632	49	104	103	1.17632	7.925	104	103	1.17632	6	104	103	1.17632	75.5	104	103	1.17632	1750	104	103	1.17632	131.725	104	103	1.17632	0.4	104	103	1.17632	17.1	104	103	1.17632	5.45	104	103	1.17632	1	104	103
105	104	1.17561	18.225	105	104	1.17561	4.425	105	104	1.17561	109.25	105	104	1.17561	32.475	105	104	1.17561	29.3	105	104	1.17561	225.25	105	104	1.17561	2212.5	105	104	1.17561	391.775	105	104	1.17561	320.575	105	104	1.17561	37.7	105	104	1.17561	15.65	105	104	1.17561	3	105	104
106	105	1.17489	5.95	106	105	1.17489	3.1	106	105	1.17489	49	106	105	1.17489	7.925	106	105	1.17489	6	106	105	1.17489	75.5	106	105	1.17489	1750	106	105	1.17489	131.725	106	105	1.17489	0.4	106	105	1.17489	17.1	106	105	1.17489	5.45	106	105	1.17489	1	106	105
107	106	1.17418	18.225	107	106	1.17418	4.425	107	106	1.17418	109.25	107	106	1.17418	32.475	107	106	1.17418	29.3	107	106	1.17418	225.25	107	106	1.17418	2212.5	107	106	1.17418	391.775	107	106	1.17418	320.575	107	106	1.17418	37.7	107	106	1.17418	15.65	107	106	1.17418	3	107	106
108	107	1.17346	5.95	108	107	1.17346	3.1	108	107	1.17346	49	108	107	1.17346	7.925	108	107	1.17346	6	108	107	1.17346	75.5	108	107	1.17346	1750	108	107	1.17346	131.725	108	107	1.17346	0.4	108	107	1.17346	17.1	108	107	1.17346	5.45	108	107	1.17346	1	108	107
109	108	1.17275	18.225	109	108	1.17275	4.425	109	108	1.17275	109.25	109	108	1.17275	32.475	109	108	1.17275	29.3	109	108	1.17275	225.25	109	108	1.17275	2212.5	109	108	1.17275	391.775	109	108	1.17275	320.575	109	108	1.17275	37.7	109	108	1.17275	15.65	109	108	1.17275	3	109	108
110	109	1.17203	5.95	110	109	1.17203	3.1	110	109	1.17203	49	110	109	1.17203	7.925	110	109	1.17203	6	110	109	1.17203	75.5	110	109	1.17203	1750	110	109	1.17203	131.725	110	109	1.17203	0.4	110	109	1.17203	17.1	110	109	1.17203	5.45	110	109	1.17203	1	110	109
111	110	1.17132	18.225	111	110	1.17132	4.425	111	110	1.17132	109.25	111	110	1.17132	32.475	111	110	1.17132	29.3	111	110	1.17132	225.25	111	110	1.17132	2212.5	111	110	1.17132	391.775	111	110	1.17132	320.575	111	110	1.17132	37.7	111	110	1.17132	15.65	111	110	1.17132	3	111	110
112	111	1.1706	5.95	112	111	1.1706	3.1	112	111	1.1706	49	112	111	1.1706	7.925	112	111	1.1706	6	112	111	1.1706	75.5	112	111	1.1706	1750	112	111	1.1706	131.725	112	111	1.1706	0.4	112	111	1.1706	17.1	112	111	1.1706	5.45	112	111	1.1706	1	112	111
113	112	1.16989	18.225	113	112	1.16989	4.425	113	112	1.16989	109.25	113	112	1.16989	32.475	113	112	1.16989	29.3	113	112	1.16989	225.25	113	112	1.16989	2212.5	113	112	1.16989	391.775	113	112	1.16989	320.575	113	112	1.16989	37.7	113	112	1.16989	15.65	113	112	1.16989	3	113	112
114	113	1.16917	5.95	114	113	1.16917	3.1	114	113	1.16917	49	114	113	1.16917	7.925	114	113	1.16917	6	114	113	1.16917	75.5	114	113	1.16917	1750	114	113	1.16917	131.725	114	113	1.16917	0.4	114	113	1.16917	17.1	114	113	1.16917	5.45	114	113	1.16917	1	114	113
115	114	1.16845	18.225	115	114	1.16845	4.425	115	114	1.16845	109.25	115	114	1.16845	32.475	115	114	1.16845	29.3	115	114	1.16845	225.25	115	114	1.16845	2212.5	115	114	1.16845	391.775	115	114	1.16845	320.575	115	114	1.16845	37.7	115	114	1.16845	15.65	115	114	1.16845	3	115	114
116	115	1.16774	5.95	116	115	1.16774	3.1	116	115	1.16774	49	116	115	1.16774	7.925	116	115	1.16774	6	116	115	1.16774	75.5	116	115	1.16774	1750	116	115	1.16774	131.725	116	115	1.16774	0.4	116	115	1.16774	17.1	116	115	1.16774	5.45	116	115	1.16774	1	116	115
117	116	1.16702	18.225	117	116	1.16702	4.425	117	116	1.16702	109.25	117	116	1.16702	32.475	117	116	1.16702	29.3	117	116	1.16702	225.25	117	116	1.16702	2212.5	117	116	1.16702	391.775	117	116	1.16702	320.575	117	116	1.16702	37.7	117	116	1.16702	15.65	117	116	1.16702	3	117	116
118	117	1.16631	5.95	118	117	1.16631	3.1	118	117	1.16631	49	118	117	1.16631	7.925	118	117	1.16631	6	118	117	1.16631	75.5	118	117	1.16631	1750	118	117	1.16631	131.725	118	117	1.16631	0.4	118	117	1.16631	17.1	118	117	1.16631	5.45	118	117	1.16631	1	118	117
119	118	1.16559	18.225	119	118	1.16559	4.425	119	118	1.16559	109.25	119	118	1.16559	32.475	119	118	1.16559	29.3	119	118	1.16559	225.25	119	118	1.16559	2212.5	119	118	1.16559	391.775	119	118	1.16559	320.575	119	118	1.16559	37.7	119	118	1.16559	15.65	119	118	1.16559	3	119	118
120	119	1.16488	5.95	120	119	1.16488	3.1	120	119	1.16488	49	120	119	1.16488	7.925	120	119	1.16488	6	120	119	1.16488	75.5	120	119	1.16488	1750	120	119	1.16488	131.725	120	119	1.16488	0.4	120	119	1.16488	17.1	120	119	1.16488	5.45	120	119	1.16488	1	120	119
121	120	1.16416	18.225	121	120	1.16416	4.425	121	120	1.16416	109.25	121	120	1.16416	32.475	121	120	1.16416	29.3	121	120	1.16416	225.25	121	120	1.16416	2212.5	121	120	1.16416	391.775	121	120	1.16416	320.575	121	120	1.16416	37.7	121	120	1.16416	15.65	121	120	1.16416	3	121	120
122	121	1.16345	5.95	122	121	1.16345	3.1	122	121	1.16345	49	122	121	1.16345	7.925	122	121	1.16345	6	122	121	1.16345	75.5	122	121	1.16345	1750	122	121	1.16345	131.725	122	121	1.16345	0.4	122	121	1.16345	17.1	122	121	1.16345	5.45	122	121	1.16345	1	122	121
123	122	1.16273	18.225	123	122	1.16273	4.425	123	122	1.16273	109.25	123	122	1.16273	32.475	123	122	1.16273	29.3	123	122	1.16273	225.25	123	122	1.16273	2212.5	123	122	1.16273	391.775	123	122	1.16273	320.575	123	122	1.16273	37.7	123	122	1.16273	15.65	123	122	1.16273	3	123	122
124	123	1.16202	5.95	124	123	1.16202	3.1	124	123	1.16202	49	124	123	1.16202	7.925	124	123	1.16202	6	124	123	1.16202	75.5	124	123	1.16202	1750	124	123	1.16202	131.725	124	123	1.16202	0.4	124	123	1.16202	17.1	124	123	1.16202	5.45	124	123	1.16202	1	124	123
125	124	1.1613	18.225	125	124	1.1613	4.425	125	124	1.1613	109.25	125	124	1.1613	32.475	125	124	1.1613	29.3	125	124	1.1613	225.25	125	124	1.1613	2212.5	125	124	1.1613	391.775	125	124	1.1613	320.575	125	124	1.1613	37.7	125	124	1.1613	15.65	125	124	1.1613	3	125	124
126	125	1.16059	5.95	126	125	1.16059	3.1	126	125	1.16059	49	126	125	1.16059	7.925	126	125	1.16059	6	126	125	1.16059	75.5	126	125	1.16059	1750	126	125	1.16059	131.725	126	125	1.16059	0.4	126	125	1.16059	17.1	126	125	1.16059	5.45	126	125	1.16059	1	126	125
127	126	1.15987	18.225	127	126	1.15987	4.425	127	126	1.15987	109.25	127	126	1.15987	32.475	127	126	1.15987	29.3	127	126	1.15987	225.25	127	126	1.15987	2212.5	127	126	1.15987	391.775	127	126	1.15987	320.575	127	126	1.15987	37.7	127	126	1.15987	15.65	127	126	1.15987	3	127	126
128	127	1.15916	5.95	128	127	1.15916	3.1	128	127	1.15916	49	128	127	1.15916	7.925	128	127	1.15916	6	128	127	1.15916	75.5	128	127	1.15916	1750	128	127	1.15916	131.725	128	127	1.15916	0.4	128	127	1.15916	17.1	128	127	1.15916	5.45	128	127	1.15916	1	128	127
129	128	1.15844	18.225	129	128	1.15844	4.425	129	128	1.15844	109.25	129	128	1.15844	32.475	129	128	1.15844	29.3	129	128	1.15844	225.25	129	128	1.15844	2212.5	129	128	1.15844	391.775	129	128	1.15844	320.575	129	128	1.15844	37.7	129	128	1.15844	15.65	129	128	1.15844	3	129	128
130	129	1.15773	5.95	130	129	1.15773	3.1	130	129	1.15773	49	130	129	1.15773	7.925	130	129	1.15773	6	130	129	1.15773	75.5	130	129	1.15773	1750	130	129	1.15773	131.725	130	129	1.15773	0.4	130	129	1.15773	17.1	130	129	1.15773	5.45	130	129	1.15773	1	130	129
131	130	1.15701	18.225	131	130	1.15701	4.425	131	130	1.15701	109.25	131	130	1.15701	32.475	131	130	1.15701	29.3	131	130	1.15701	225.25	131	130	1.15701	2212.5	131	130	1.15701	391.775	131	130	1.15701	320.575	131	130	1.15701	37.7	131	130	1.15701	15.65	131	130	1.15701	3	131	130
132	131	1.15629	5.95	132	131	1.15629	3.1	132	131	1.15629	49	132	131	1.15629	7.925	132	131	1.15629	6	132	131	1.15629	75.5	132	131	1.15629	1750	132	131	1.15629	131.725	132	131	1.15629	0.4	132	131	1.15629	17.1	132	131	1.15629	5.45	132	131	1.15629	1	132	131
133	132	1.15558	18.225	133	132	1.15558	4.425	133	132	1.15558	109.25	133	132	1.15558	32.475	133	132	1.15558	29.3	133	132	1.15558	225.25	133	132	1.15558	2212.5	133	132	1.15558	391.775	133	132	1.15558	320.575	133	132	1.15558	37.7	133	132	1.15558	15.65	133	132	1.15558	3	133	132
134	133	1.15486	5.95	134	133	1.15486	3.1	134	133	1.15486	49	134	133	1.15486	7.925	134	133	1.15486	6	134	133	1.15486	75.5	134	133	1.15486	1750	134	133	1.15486	131.725	134	133	1.15486	0.4	134	133	1.15486	17.1	134	133	1.15486	5.45	134	133	1.15486	1	134	133
135	134	1.15415	18.225	135	134	1.15415	4.425	135	134	1.15415	109.25	135	134	1.15415	32.475	135	134	1.15415	29.3	135	134	1.15415	225.25	135	134	1.15415	2212.5	135	134	1.15415	391.775	135	134	1.15415	320.575	135	134	1.15415	37.7	135	134	1.15415	15.65	135	134	1.15415	3	135	134
136	135	1.15343	5.95	136	135	1.15343	3.1	136	135	1.15343	49	136	135	1.15343	7.925	136	135	1.15343	6	136	135	1.15343	75.5	136	135	1.15343	1750	136	135	1.15343	131.725	136	135	1.15343	0.4	136	135	1.15343	17.1	136	135	1.15343	5.45	136	135	1.15343	1	136	135
137	136	1.15272	18.225	137	136	1.15272	4.425	137	136	1.15272	109.25	137	136	1.15272	32.475	137	136	1.15272	29.3	137	136	1.15272	225.25	137	136	1.15272	2212.5	137	136	1.15272	391.775	137	136	1.15272	320.575	137	136	1.15272	37.7	137	136	1.15272	15.65	137	136	1.15272	3	137	136
138	137	1.152	5.95	138	137	1.152	3.1	138	137	1.152	49	138	137	1.152	7.925	138	137	1.152	6	138	137	1.152	75.5	138	137	1.152	1750	138	137	1.152	131.725	138	137	1.152	0.4	138	137	1.152	17.1	138	137	1.152	5.45	138	137	1.152	1	138	137
139	138	1.15129	18.225	139	138	1.15129	4.425	139	138	1.15129	109.25	139	138	1.15129	32.475	139	138	1.15129	29.3	139	138	1.15129	225.25	139	138	1.15129	2212.5	139	138	1.15129	391.775	139	138	1.15129	320.575	139	138	1.15129	37.7	139	138	1.15129	15.65	139	138	1.15129	3	139	138
140	139	1.15057	5.95	140	139	1.15057	3.1	140	139	1.15057	49	140	139	1.15057	7.925	140	139	1.15057	6	140	139	1.15057	75.5	140	139	1.15057	1750	140	139	1.15057	131.725	140	139	1.15057	0.4	140	139	1.15057	17.1	140	139	1.15057	5.45	140	139	1.15057	1	140	139
141	140	1.14986	18.225	141	140	1.14986	4.425	141	140	1.14986	109.25	141	140	1.14986	32.475	141	140	1.14986	29.3	141	140	1.14986	225.25	141	140	1.14986	2212.5	141	140	1.14986	391.775	141	140	1.14986	320.575	141	140	1.14986	37.7	141	140	1.14986	15.65	141	140	1.14986	3	141	140
142	141	1.14914	5.95	142	141	1.14914	3.1	142	141	1.14914	49	142	141	1.14914	7.925	142	141	1.14914	6	142	141	1.14914	75.5	142	141	1.14914	1750	142	141	1.14914	131.725	142	141	1.14914	0.4	142	141	1.14914	17.1	142	141	1.14914	5.45	142	141	1.14914	1	142	141
143	142	1.14843	18.225	143	142	1.14843	4.425	143	142	1.14843	109.25	143	142	1.14843	32.475	143	142	1.14843	29.3	143	142	1.14843	225.25	143	142	1.14843	2212.5	143	142	1.14843	391.775	143	142	1.14843	320.575	143	142	1.14843	37.7	143	142	1.14843	15.65	143	142	1.14843	3	143	142
144	143	1.14771	5.95	144	143	1.14771	3.1	144	143	1.14771	49	144	143	1.14771	7.925	144	143	1.14771	6	144	143	1.14771	75.5	144	143	1.14771	1750	144	143	1.14771	131.725	144	143	1.14771	0.4	144	143	1.14771	17.1	144	143	1.14771	5.45	144	143	1.14771	1	144	143
145	144	1.147	18.225	145	144	1.147	4.425	145	144	1.147	109.25	145	144	1.147	32.475	145	144	1.147	29.3	145	144	1.147	225.25	145	144	1.147	2212.5	145	144	1.147	391.775	145	144	1.147	320.575	145	144	1.147	37.7	145	144	1.147	15.65	145	144	1.147	3	145	144
146	145	1.14628	5.95	146	145	1.14628	3.1	146	145	1.14628	49	146	145	1.14628	7.925	146	145	1.14628	6	146	145	1.14628	75.5	146	145	1.14628	1750	146	145	1.14628	131.725	146	145	1.14628	0.4	146	145	1.14628	17.1	146	145	1.14628	5.45	146	145	1.14628	1	146	145
147	146	1.14557	18.225	147	146	1.14557	4.425	147	146	1.14557	109.25	147	146	1.14557	32.475	147	146	1.14557	29.3	147	146	1.14557	225.25	147	146	1.14557	2212.5	147	146	1.14557	391.775	147	146	1.14557	320.575	147	146	1.14557	37.7	147	146	1.14557	15.65	147	146	1.14557	3	147	146
148	147	1.14485	5.95	148	147	1.14485	3.1	148	147	1.14485	49	148	147	1.14485	7.925	148	147	1.14485	6	148	147	1.14485	75.5	148	147	1.14485	1750	148	147	1.14485	131.725	148	147	1.14485	0.4	148	147	1.14485	17.1	148	147	1.14485	5.45	148	147	1.14485	1	148	147
149	148	1.14413	18.225	149	148	1.14413	4.425	149	148	1.14413	109.25	149	148	1.14413	32.475	149	148	1.14413	29.3	149	148	1.14413	225.25	149	148	1.14413	2212.5	149	148	1.14413	391.775	149	148	1.14413	320.575	149	148	1.14413	37.7	149	148	1.14413	15.65	149	148	1.14413	3	149	148
150	149	1.14342	5.95	150	149	1.14342	3.1	150	149	1.14342	49	150	149	1.14342	7.925	150	149	1.14342	6	150	149	1.14342	75.5	150	149	1.14342	1750	150	149	1.14342	131.725	150	149	1.14342	0.4	150	149	1.14342	17.1	150	149	1.14342	5.45	150	149	1.14342	1	150	149
151	150	1.1427	18.225	151	150	1.1427	4.425	151	150	1.1427	109.25	151	150	1.1427	32.475	151	150	1.1427	29.3	151	150	1.1427	225.25	151	150	1.1427	2212.5	151	150	1.1427	391.775	151	150	1.1427	320.575	151	150	1.1427	37.7	151	150	1.1427	15.65	151	150	1.1427	3	151	150
152	151	1.14199	5.95	152	151	1.14199	3.1	152	151	1.14199	49	152	151	1.14199	7.925	152	151	1.14199	6	152	151	1.14199	75.5	152	151	1.14199	1750	152	151	1.14199	131.725	152	151	1.14199	0.4	152	151	1.14199	17.1	152	151	1.14199	5.45	152	151	1.14199	1	152	151
153	152	1.14127	18.225	153	152	1.14127	4.425	153	152	1.14127	109.25	153	152	1.14127	32.475	153	152	1.14127	29.3	153	152	1.14127	225.25	153	152	1.14127	2212.5	153	152	1.14127	391.775	153	152	1.14127	320.575	153	152	1.14127	37.7	153	152	1.14127	15.65	153	152	1.14127	3	153	152
154	153	1.14056	5.95	154	153	1.14056	3.1	154	153	1.14056	49	154	153	1.14056	7.925	154	153	1.14056	6	154	153	1.14056	75.5	154	153	1.14056	1750	154	153	1.14056	131.725	154	153	1.14056	0.4	154	153	1.14056	17.1	154	153	1.14056	5.45	154	153	1.14056	1	154	153
155	154	1.13984	18.225	155	154	1.13984	4.425	155	154	1.13984	109.25	155	154	1.13984	32.475	155	154	1.13984	29.3	155	154	1.13984	225.25	155	154	1.13984	2212.5	155	154	1.13984	391.775	155	154	1.13984	320.575	155	154	1.13984	37.7	155	154	1.13984	15.65	155	154	1.13984	3	155	154
156	155	1.13913	5.95	156	155	1.13913	3.1	156	155	1.13913	49	156	155	1.13913	7.925	156	155	1.13913	6	156	155	1.13913	75.5	156	155	1.13913	1750	156	155	1.13913	131.725	156	155	1.13913	0.4	156	155	1.13913	17.1	156	155	1.13913	5.45	156	155	1.13913	1	156	155
157	156	1.13841	18.225	157	156	1.13841	4.425	157	156	1.13841	109.25	157	156	1.13841	32.475	157	156	1.13841	29.3	157	156	1.13841	225.25	157	156	1.13841	2212.5	157	156	1.13841	391.775	157	156	1.13841	320.575	157	156	1.13841	37.7	157	156	1.13841	15.65	157	156	1.13841	3	157	156
158	157	1.1377	5.95	158	157	1.1377	3.1	158	157	1.1377	49	158	157	1.1377	7.925	158	157	1.1377	6	158	157	1.1377	75.5	158	157	1.1377	1750	158	157	1.1377	131.725	158	157	1.1377	0.4	158	157	1.1377	17.1	158	157	1.1377	5.45	158	157	1.1377	1	158	157
159	158	1.13698	18.225	159	158	1.13698	4.425	159	158	1.13698	109.25	159	158	1.13698	32.475	159	158	1.13698	29.3	159	158	1.13698	225.25	159	158	1.13698	2212.5	159	158	1.13698	391.775	159	158	1.13698	320.575	159	158	1.13698	37.7	159	158	1.13698	15.65	159	158	1.13698	3	159	158
160	159	1.13627	5.95	160	159	1.13627	3.1	160	159	1.13627	49	160	159	1.13627	7.925	160	159	1.13627	6	160	159	1.13627	75.5	160	159	1.13627	1750	160	159	1.13627	131.725	160	159	1.13627	0.4	160	159	1.13627	17.1	160	159	1.13627	5.45	160	159	1.13627	1	160	159
161	160	1.13555	18.225	161	160	1.13555	4.425	161	160	1.13555	109.25	161	160	1.13555	32.475	161	160	1.13555	29.3	161	160	1.13555	225.25	161	160	1.13555	2212.5	161	160	1.13555	391.775	161	160	1.13555	320.575	161	160	1.13555	37.7	161	160	1.13555	15.65	161	160	1.13555	3	161	160
162	161	1.13484	5.95	162	161	1.13484	3.1	162	161	1.13484	49	162	161	1.13484	7.925	162	161	1.13484	6	162	161	1.13484	75.5	162	161	1.13484	1750	162	161	1.13484	131.725	162	161	1.13484	0.4	162	161	1.13484	17.1	162	161	1.13484	5.45	162	161	1.13484	1	162	161
163	162	1.13412	18.225	163	162	1.13412	4.425	163	162	1.13412	109.25	163	162	1.13412	32.475	163	162	1.13412	29.3	163	162	1.13412	225.25	163	162	1.13412	2212.5	163	162	1.13412	391.775	163	162	1.13412	320.575	163	162	1.13412	37.7	163	162	1.13412	15.65	163	162	1.13412	3	163	162
164	163	1.1334	5.95	164	163	1.1334	3.1	164	163	1.1334	49	164	163	1.1334	7.925	164	163	1.1334	6	164	163	1.1334	75.5	164	163	1.1334	1750	164	163	1.1334	131.725	164	163	1.1334	0.4	164	163	1.1334	17.1	164	163	1.1334	5.45	164	163	1.1334	1	164	163
165	164	1.13269	18.225	165	164	1.13269	4.425	165	164	1.13269	109.25	165	164	1.13269	32.475	165	164	1.13269	29.3	165	164	1.13269	225.25	165	164	1.13269	2212.5	165	164	1.13269	391.775	165	164	1.13269	320.575	165	164	1.13269	37.7	165	164	1.13269	15.65	165	164	1.13269	3	165	164
166	165	1.13197	5.95	166	165	1.13197	3.1	166	165	1.13197	49	166	165	1.13197	7.925	166	165	1.13197	6	166	165	1.13197	75.5	166	165	1.13197	1750	166	165	1.13197	131.725	166	165	1.13197	0.4	166	165	1.13197	17.1	166	165	1.13197	5.45	166	165	1.13197	1	166	165
167	166	1.13126	18.225	167	166	1.13126	4.425	167	166	1.13126	109.25	167	166	1.13126	32.475	167	166	1.13126	29.3	167	166	1.13126	225.25	167	166	1.13126	2212.5	167	166	1.13126	391.775	167	166	1.13126	320.575	167	166	1.13126	37.7	167	166	1.13126	15.65	167	166	1.13126	3	167	166
168	167	1.13054	5.95	168	167	1.13054	3.1	168	167	1.13054	49	168	167	1.13054	7.925	168	167	1.13054	6	168	167	1.13054	75.5	168	167	1.13054	1750	168	167	1.13054	131.725	168	167	1.13054	0.4	168	167	1.13054	17.1	168	167	1.13054	5.45	168	167	1.13054	1	168	167
169	168	1.12983	18.225	169	168	1.12983	4.425	169	168	1.12983	109.25	169	168	1.12983	32.475	169	168	1.12983	29.3	169	168	1.12983	225.25	169	168	1.12983	2212.5	169	168	1.12983	391.775	169	168	1.12983	320.575	169	168	1.12983	37.7	169	168	1.12983	15.65	169	168	1.12983	3	169	168
170	169	1.12911	5.95	170	169	1.12911	3.1	170	169	1.12911	49	170	169	1.12911	7.925	170	169	1.12911	6	170	169	1.12911	75.5	170	169	1.12911	1750	170	169	1.12911	131.725	170	169	1.12911	0.4	170	169	1.12911	17.1	170	169	1.12911	5.45	170	169	1.12911	1	170	169
171	170	1.1284	18.225	171	170	1.1284	4.425	171	170	1.1284	109.25	171	170	1.1284	32.475	171	170	1.1284	29.3	171	170	1.1284	225.25	171	170	1.1284	2212.5	171	170	1.1284	391.775	171	170	1.1284	320.575	171	170	1.1284	37.7	171	170	1.1284	15.65	171	170	1.1284	3	171	170
172	171	1.12768	5.95	172	171	1.12768	3.1	172	171	1.12768	49	172	171	1.12768	7.925	172	171	1.12768	6	172	171	1.12768	75.5	172	171	1.12768	1750	172	171	1.12768	131.725	172	171	1.12768	0.4	172	171	1.12768	17.1	172	171	1.12768	5.45	172	171	1.12768	1	172	171
173	172	1.12697	18.225	173	172	1.12697	4.425	173	172	1.12697	109.25	173	172	1.12697	32.475	173	172	1.12697	29.3	173	172	1.12697	225.25	173	172	1.12697	2212.5	173	172	1.12697	391.775	173	172	1.12697	320.575	173	172	1.12697	37.7	173	172	1.12697	15.65	173	172	1.12697	3	173	172
174	173	1.12625	5.95	174	173	1.12625	3.1	174	173	1.12625	49	174	173	1.12625	7.925	174	173	1.12625	6	174	173	1.12625	75.5	174	173	1.12625	1750	174	173	1.12625	131.725	174	173	1.12625	0.4	174	173	1.12625	17.1	174	173	1.12625	5.45	174	173	1.12625	1	174	173
175	174	1.12554	18.225	175	174	1.12554	4.425	175	174	1.12554	109.25	175	174	1.12554	32.475	175	174	1.12554	29.3	175	174	1.12554	225.25	175	174	1.12554	2212.5	175	174	1.12554	391.775	175	174	1.12554	320.575	175	174	1.12554	37.7	175	174	1.12554	15.65	175	174	1.12554	3	175	174
176	175	1.12482	5.95	176	175	1.12482	3.1	176	175	1.12482	49	176	175	1.12482	7.925	176	175	1.12482	6	176	175	1.12482	75.5	176	175	1.12482	1750	176	175	1.12482	131.725	176	175	1.12482	0.4	176	175	1.12482	17.1	176	175	1.12482	5.45	176	175	1.12482	1	176	175
177	176	1.12411	18.225	177	176	1.12411	4.425	177	176	1.12411	109.25	177	176	1.12411	32.475	177	176	1.12411	29.3	177	176	1.12411	225.25	177	176	1.12411	2212.5	177	176	1.12411	391.775	177	176	1.12411	320.575	177	176	1.12411	37.7	177	176	1.12411	15.65	177	176	1.12411	3	177	176
178	177	1.12339	5.95	178	177	1.12339	3.1	178	177	1.12339	49	178	177	1.12339	7.925	178	177	1.12339	6	178	177	1.12339	75.5	178	177	1.12339	1750	178	177	1.12339	131.725	178	177	1.12339	0.4	178	177	1.12339	17.1	178	177	1.12339	5.45	178	177	1.12339	1	178	177
179	178	1.12268	18.225	179	178	1.12268	4.425	179	178	1.12268	109.25	179	178	1.12268	32.475	179	178	1.12268	29.3	179	178	1.12268	225.25	179	178	1.12268	2212.5	179	178	1.12268	391.775	179	178	1.12268	320.575	179	178	1.12268	37.7	179	178	1.12268	15.65	179	178	1.12268	3	179	178
180	179	1.12196	5.95	180	179	1.12196	3.1	180	179	1.12196	49	180	179	1.12196	7.925	180	179	1.12196	6	180	179	1.12196	75.5	180	179	1.12196	1750	180	179	1.12196	131.725	180	179	1.12196	0.4	180	179	1.12196	17.1	180	179	1.12196	5.45	180	179	1.12196	1	180	179
181	180	1.12124	18.225	181	180	1.12124	4.425	181	180	1.12124	109.25	181	180	1.12124	32.475	181	180	1.12124	29.3	181	180	1.12124	225.25	181	180	1.12124	2212.5	181	180	1.12124	391.775	181	180	1.12124	320.575	181	180	1.12124	37.7	181	180	1.12124	15.65	181	180	1.12124	3	181	180
182	181	1.12053	5.95	182	181	1.12053	3.1	182	181	1.12053	49	182	181	1.12053	7.925	182	181	1.12053	6	182	181	1.12053	75.5	182	181	1.12053	1750	182	181	1.12053	131.725	182	181	1.12053	0.4	182	181	1.12053	17.1	182	181	1.12053	5.45	182	181	1.12053	1	182	181
183	182	1.11981	18.225	183	182	1.11981	4.425	183	182	1.11981	109.25	183	182	1.11981	32.475	183	182	1.11981	29.3	183	182	1.11981	225.25	183	182	1.11981	2212.5	183	182	1.11981	391.775	183	182	1.11981	320.575	183	182	1.11981	37.7	183	182	1.11981	15.65	183	182	1.11981	3	183	182
184	183	1.1191	5.95	184	183	1.1191	3.1	184	183	1.1191	49	184	183	1.1191	7.925	184	183	1.1191	6	184	183	1.1191	75.5	184	183	1.1191	1750	184	183	1.1191	131.725	184	183	1.1191	0.4	184	183	1.1191	17.1	184	183	1.1191	5.45	184	183	1.1191	1	184	183
185	184	1.11838	18.225	185	184	1.11838	4.425	185	184	1.11838	109.25	185	184	1.11838	32.475	185	184	1.11838	29.3	185	184	1.11838	225.25	185	184	1.11838	2212.5	185	184	1.11838	391.775	185	184	1.11838	320.575	185	184	1.11838	37.7	185	184	1.11838	15.65	185	184	1.11838	3	185	184
186	185	1.11767	5.95	186	185	1.11767	3.1	186	185	1.11767	49	186	185	1.11767	7.925	186	185	1.11767	6	186	185	1.11767	75.5	186	185	1.11767	1750	186	185	1.11767	131.725	186	185	1.11767	0.4	186	185	1.11767	17.1	186	185	1.11767	5.45	186	185	1.11767	1	186	185
187	186	1.11695	18.225	187	186	1.11695	4.425	187	186	1.11695	109.25	187	186	1.11695	32.475	187	186	1.11695	29.3	187	186	1.11695	225.25	187	186	1.11695	2212.5	187	186	1.11695	391.775	187	186	1.11695	320.575	187	186	1.11695	37.7	187	186	1.11695	15.65	187	186	1.11695	3	187	186
188	187	1.11624	5.95	188	187	1.11624	3.1	188	187	1.11624	49	188	187	1.11624	7.925	188	187	1.11624	6	188	187	1.11624	75.5	188	187	1.11624	1750	188	187	1.11624	131.725	188	187	1.11624	0.4	188	187	1.11624	17.1	188	187	1.11624	5.45	188	187	1.11624	1	188	187
189	188	1.11552	18.225	189	188	1.11552	4.425	189	188	1.11552	109.25	189	188	1.11552	32.475	189	188	1.11552	29.3	189	188	1.11552	225.25	189	188	1.11552	2212.5	189	188	1.11552	391.775	189	188	1.11552	320.575	189	188	1.11552	37.7	189	188	1.11552	15.65	189	188	1.11552	3	189	188
190	189	1.11481	5.95	190	189	1.11481	3.1	190	189	1.11481	49	190	189	1.11481	7.925	190	189	1.11481	6	190	189	1.11481	75.5	190	189	1.11481	1750	190	189	1.11481	131.725	190	189	1.11481	0.4	190	189	1.11481	17.1	190	189	1.11481	5.45	190	189	1.11481	1	190	189
191	190	1.11409	18.225	191	190	1.11409	4.425	191	190	1.11409	109.25	191	190	1.11409	32.475	191	190	1.11409	29.3	191	190	1.11409	225.25	191	190	1.11409	2212.5	191	190	1.11409	391.775	191	190	1.11409	320.575	191	190	1.11409	37.7	191	190	1.11409	15.65	191	190	1.11409	3	191	190
192	191	1.11338	5.95	192	191	1.11338	3.1	192	191	1.11338	49	192	191	1.11338	7.925	192	191	1.11338	6	192	191	1.11338	75.5	192	191	1.11338	1750	192	191	1.11338	131.725	192	191	1.11338	0.4	192	191	1.11338	17.1	192	191	1.11338	5.45	192	191	1.11338	1	192	191
193	192	1.11266	18.225	193	192	1.11266	4.425	193	192	1.11266	109.25	193	192	1.11266	32.475	193	192	1.11266	29.3	193	192	1.11266	225.25	193	192	1.11266	2212.5	193	192	1.11266	391.775	193	192	1.11266	320.575	193	192	1.11266	37.7	193	192	1.11266	15.65	193	192	1.11266	3	193	192
194	193	1.11195	5.95	194	193	1.11195	3.1	194	193	1.11195	49	194	193	1.11195	7.925	194	193	1.11195	6	194	193	1.11195	75.5	194	193	1.11195	1750	194	193	1.11195	131.725	194	193	1.11195	0.4	194	193	1.11195	17.1	194	193	1.11195	5.45	194	193	1.11195	1	194	193
195	194	1.11123	18.225	195	194	1.11123	4.425	195	194	1.11123	109.25	195	194	1.11123	32.475	195	194	1.11123	29.3	195	194	1.11123	225.25	195	194	1.11123	2212.5	195	194	1.11123	391.775	195	194	1.11123	320.575	195	194	1.11123	37.7	195	194	1.11123	15.65	195	194	1.11123	3	195	194
196	195	1.11052	5.95	196	195	1.11052	3.1	196	195	1.11052	49	196	195	1.11052	7.925	196	195	1.11052	6	196	195	1.11052	75.5	196	195	1.11052	1750	196	195	1.11052	131.725	196	195	1.11052	0.4	196	195	1.11052	17.1	196	195	1.11052	5.45	196	195	1.11052	1	196	195
197	196	1.1098	18.225	197	196	1.1098	4.425	197	196	1.1098	109.25	197	196	1.1098	32.475	197	196	1.1098	29.3	197	196	1.1098	225.25	197	196	1.1098	2212.5	197	196	1.1098	391.775	197	196	1.1098	320.575	197	196	1.1098	37.7	197	196	1.1098	15.65	197	196	1.1098	3	197	196
198	197	1.10908	5.95	198	197	1.10908	3.1	198	197	1.10908	49	198	197	1.10908	7.925	198	197	1.10908	6	198	197	1.10908	75.5	198	197	1.10908	1750	198	197	1.10908	131.725	198	197	1.10908	0.4	198	197	1.10908	17.1	198	197	1.10908	5.45	198	197	1.10908	1	198	197
199	198	1.10837	18.225	199	198	1.10837	4.425	199	198	1.10837	109.25	199	198	1.10837	32.475	199	198	1.10837	29.3	199	198	1.10837	225.25	199	198	1.10837	2212.5	199	198	1.10837	391.775	199	198	1.10837	320.575	199	198	1.10837	37.7	199	198	1.10837	15.65	199	198	1.10837	3	199	198
200	199	1.10765	5.95	200	199	1.10765	3.1	200	199	1.10765	49	200	199	1.10765	7.925	200	199	1.10765	6	200	199	1.10765	75.5	200	199	1.10765	1750	200	199	1.10765	131.725	200	199	1.10765	0.4	200	199	1.10765	17.1	200	199	1.10765	5.45	200	199	1.10765	1	200	199
201	200	1.10694	18.225	201	200	1.10694	4.425	201	200	1.10694	109.25	201	200	1.10694	32.475	201	200	1.10694	29.3	201	200	1.10694	225.25	201	200	1.10694	2212.5	201	200	1.10694	391.775	201	200	1.10694	320.575	201	200	1.10694	37.7	201	200	1.10694	15.65	201	200	1.10694	3	201	200
202	201	1.10622	5.95	202	201	1.10622	3.1	202	201	1.10622	49	202	201	1.10622	7.925	202	201	1.10622	6	202	201	1.10622	75.5	202	201	1.10622	1750	202	201	1.10622	131.725	202	201	1.10622	0.4	202	201	1.10622	17.1	202	201	1.10622	5.45	202	201	1.10622	1	202	201
203	202	1.10551	18.225	203	202	1.10551	4.425	203	202	1.10551	109.25	203	202	1.10551	32.475	203	202	1.10551	29.3	203	202	1.10551	225.25	203	202	1.10551	2212.5	203	202	1.10551	391.775	203	202	1.10551	320.575	203	202	1.10551	37.7	203	202	1.10551	15.65	203	202	1.10551	3	203	202
204	203	1.10479	5.95	204	203	1.10479	3.1	204	203	1.10479	49	204	203	1.10479	7.925	204	203	1.10479	6	204	203	1.10479	75.5	204	203	1.10479	1750	204	203	1.10479	131.725	204	203	1.10479	0.4	204	203	1.10479	17.1	204	203	1.10479	5.45	204	203	1.10479	1	204	203
205	204	1.10408	18.225	205	204	1.10408	4.425	205	204	1.10408	109.25	205	204	1.10408	32.475	205	204	1.10408	29.3	205	204	1.10408	225.25	205	204	1.10408	2212.5	205	204	1.10408	391.775	205	204	1.10408	320.575	205	204	1.10408	37.7	205	204	1.10408	15.65	205	204	1.10408	3	205	204
206	205	1.10336	5.95	206	205	1.10336	3.1	206	205	1.10336	49	206	205	1.10336	7.925	206	205	1.10336	6	206	205	1.10336	75.5	206	205	1.10336	1750	206	205	1.10336	131.725	206	205	1.10336	0.4	206	205	1.10336	17.1	206	205	1.10336	5.45	206	205	1.10336	1	206	205
207	206	1.10265	18.225	207	206	1.10265	4.425	207	206	1.10265	109.25	207	206	1.10265	32.475	207	206	1.10265	29.3	207	206	1.10265	225.25	207	206	1.10265	2212.5	207	206	1.10265	391.775	207	206	1.10265	320.575	207	206	1.10265	37.7	207	206	1.10265	15.65	207	206	1.10265	3	207	206
208	207	1.10193	5.95	208	207	1.10193	3.1	208	207	1.10193	49	208	207	1.10193	7.925	208	207	1.10193	6	208	207	1.10193	75.5	208	207	1.10193	1750	208	207	1.10193	131.725	208	207	1.10193	0.4	208	207	1.10193	17.1	208	207	1.10193	5.45	208	207	1.10193	1	208	207
209	208	1.10122	18.225	209	208	1.10122	4.425	209	208	1.10122	109.25	209	208	1.10122	32.475	209	208	1.10122	29.3	209	208	1.10122	225.25	209	208	1.10122	2212.5	209	208	1.10122	391.775	209	208	1.10122	320.575	209	208	1.10122	37.7	209	208	1.10122	15.65	209	208	1.10122	3	209	208
210	209	1.1005	5.95	210	209	1.1005	3.1	210	209	1.1005	49	210	209	1.1005	7.925	210	209	1.1005	6	210	209	1.1005	75.5	210	209	1.1005	1750	210	209	1.1005	131.725	210	209	1.1005	0.4	210	209	1.1005	17.1	210	209	1.1005	5.45	210	209	1.1005	1	210	209
211	210	1.09979	18.225	211	210	1.09979	4.425	211	210	1.09979	109.25	211	210	1.09979	32.475	211	210	1.09979	29.3	211	210	1.09979	225.25	211	210	1.09979	2212.5	211	210	1.09979	391.775	211	210	1.09979	320.575	211	210	1.09979	37.7	211	210	1.09979	15.65	211	210	1.09979	3	211	210
212	211	1.09907	5.95	212	211	1.09907	3.1	212	211	1.09907	49	212	211	1.09907	7.925	212	211	1.09907	6	212	211	1.09907	75.5	212	211	1.09907	1750	212	211	1.09907	131.725	212	211	1.09907	0.4	212	211	1.09907	17.1	212	211	1.09907	5.45	212	211	1.09907	1	212	211
213	212	1.09835	18.225	213	212	1.09835	4.425	213	212	1.09835	109.25	213	212	1.09835	32.475	213	212	1.09835	29.3	213	212	1.09835	225.25	213	212	1.09835	2212.5	213	212	1.09835	391.775	213	212	1.09835	320.575	213	212	1.09835	37.7	213	212	1.09835	15.65	213	212	1.09835	3	213	212
214	213	1.09764	5.95	214	213	1.09764	3.1	214	213	1.09764	49	214	213	1.09764	7.925	214	213	1.09764	6	214	213	1.09764	75.5	214	213	1.09764	1750	214	213	1.09764	131.725	214	213	1.09764	0.4	214	213	1.09764	17.1	214	213	1.09764	5.45	214	213	1.09764	1	214	213
215	214	1.09692	18.225	215	214	1.09692	4.425	215	214	1.09692	109.25	215	214	1.09692	32.475	215	214	1.09692	29.3	215	214	1.09692	225.25	215	214	1.09692	2212.5	215	214	1.09692	391.775	215	214	1.09692	320.575	215	214	1.09692	37.7	215	214	1.09692	15.65	215	214	1.09692	3	215	214
216	215	1.09621	5.95	216	215	1.09621	3.1	216	215	1.09621	49	216	215	1.09621	7.925	216	215	1.09621	6	216	215	1.09621	75.5	216	215	1.09621	1750	216	215	1.09621	131.725	216	215	1.09621	0.4	216	215	1.09621	17.1	216	215	1.09621	5.45	216	215	1.09621	1	216	215
217	216	1.09549	18.225	217	216	1.09549	4.425	217	216	1.09549	109.25	217	216	1.09549	32.475	217	216	1.09549	29.3	217	216	1.09549	225.25	217	216	1.09549	2212.5	217	216	1.09549	391.775	217	216	1.09549	320.575	217	216	1.09549	37.7	217	216	1.09549	15.65	217	216	1.09549	3	217	216
218	217	1.09478	5.95	218	217	1.09478	3.1	218	217	1.09478	49	218	217	1.09478	7.925	218	217	1.09478	6	218	217	1.09478	75.5	218	217	1.09478	1750	218	217	1.09478	131.725	218	217	1.09478	0.4	218	217	1.09478	17.1	218	217	1.09478	5.45	218	217	1.09478	1	218	217
219	218	1.09406	18.225	219	218	1.09406	4.425	219	218	1.09406	109.25	219	218	1.09406	32.475	219	218	1.09406	29.3	219	218	1.09406	225.25	219	218	1.09406	2212.5	219	218	1.09406	391.775	219	218	1.09406	320.575	219	218	1.09406	37.7	219	218	1.09406	15.65	219	218	1.09406	3	219	218
220	219	1.09335	5.95	220	219	1.09335	3.1	220	219	1.09335	49	220	219	1.09335	7.925	220	219	1.09335	6	220	219	1.09335	75.5	220	219	1.09335	1750	220	219	1.09335	131.725	220	219	1.09335	0.4	220	219	1.09335	17.1	220	219	1.09335	5.45	220	219	1.09335	1	220	219
221	220	1.09263	18.225	221	220	1.09263	4.425	221	220	1.09263	109.25	221	220	1.09263	32.475	221	220	1.09263	29.3	221	220	1.09263	225.25	221	220	1.09263	2212.5	221	220	1.09263	391.775	221	220	1.09263	320.575	221	220	1.09263	37.7	221	220	1.09263	15.65	221	220	1.09263	3	221	220
222	221	1.09192	5.95	222	221	1.09192	3.1	222	221	1.09192	49	222	221	1.09192	7.925	222	221	1.09192	6	222	221	1.09192	75.5	222	221	1.09192	1750	222	221	1.09192	131.725	222	221	1.09192	0.4	222	221	1.09192	17.1	222	221	1.09192	5.45	222	221	1.09192	1	222	221
223	222	1.0912	18.225	223	222	1.0912	4.425	223	222	1.0912	109.25	223	222	1.0912	32.475	223	222	1.0912	29.3	223	222	1.0912	225.25	223	222	1.0912	2212.5	223	222	1.0912	391.775	223	222	1.0912	320.575	223	222	1.0912	37.7	223	222	1.0912	15.65	223	222	1.0912	3	223	222
224	223	1.09049	5.95	224	223	1.09049	3.1	224	223	1.09049	49	224	223	1.09049	7.925	224	223	1.09049	6	224	223	1.09049	75.5	224	223	1.09049	1750	224	223	1.09049	131.725	224	223	1.09049	0.4	224	223	1.09049	17.1	224	223	1.09049	5.45	224	223	1.09049	1	224	223
225	224	1.08977	18.225	225	224	1.08977	4.425	225	224	1.08977	109.25	225	224	1.08977	32.475	225	224	1.08977	29.3	225	224	1.08977	225.25	225	224	1.08977	2212.5	225	224	1.08977	391.775	225	224	1.08977	320.575	225	224	1.08977	37.7	225	224	1.08977	15.65	225	224	1.08977	3	225	224
226	225	1.08906	5.95	226	225	1.08906	3.1	226	225	1.08906	49	226	225	1.08906	7.925	226	225	1.08906	6	226	225	1.08906	75.5	226	225	1.08906	1750	226	225	1.08906	131.725	226	225	1.08906	0.4	226	225	1.08906	17.1	226	225	1.08906	5.45	226	225	1.08906	1	226	225
227	226	1.08834	18.225	227	226	1.08834	4.425	227	226	1.08834	109.25	227	226	1.08834	32.475	227	226	1.08834	29.3	227	226	1.08834	225.25	227	226	1.08834	2212.5	227	226	1.08834	391.775	227	226	1.08834	320.575	227	226	1.08834	37.7	227	226	1.08834	15.65	227	226	1.08834	3	227	226
228	227	1.08763	5.95	228	227	1.08763	3.1	228	227	1.08763	49	228	227	1.08763	7.925	228	227	1.08763	6	228	227	1.08763	75.5	228	227	1.08763	1750	228	227	1.08763	131.725	228	227	1.08763	0.4	228	227	1.08763	17.1	228	227	1.08763	5.45	228	227	1.08763	1	228	227
229	228	1.08691	18.225	229	228	1.08691	4.425	229	228	1.08691	109.25	229	228	1.08691	32.475	229	228	1.08691	29.3	229	228	1.08691	225.25	229	228	1.08691	2212.5	229	228	1.08691	391.775	229	228	1.08691	320.575	229	228	1.08691	37.7	229	228	1.08691	15.65	229	228	1.08691	3	229	228
230	229	1.08619	5.95	230	229	1.08619	3.1	230	229	1.08619	49	230	229	1.08619	7.925	230	229	1.08619	6	230	229	1.08619	75.5	230	229	1.08619	1750	230	229	1.08619	131.725	230	229	1.08619	0.4	230	229	1.08619	17.1	230	229	1.08619	5.45	230	229	1.08619	1	230	229
231	230	1.08548	18.225	231	230	1.08548	4.425	231	230	1.08548	109.25	231	230	1.08548	32.475	231	230	1.08548	29.3	231	230	1.08548	225.25	231	230	1.08548	2212.5	231	230	1.08548	391.775	231	230	1.08548	320.575	231	230	1.08548	37.7	231	230	1.08548	15.65	231	230	1.08548	3	231	230
232	231	1.08476	5.95	232	231	1.08476	3.1	232	231	1.08476	49	232	231	1.08476	7.925	232	231	1.08476	6	232	231	1.08476	75.5	232	231	1.08476	1750	232	231	1.08476	131.725	232	231	1.08476	0.4	232	231	1.08476	17.1	232	231	1.08476	5.45	232	231	1.08476	1	232	231
233	232	1.08405	18.225	233	232	1.08405	4.425	233	232	1.08405	109.25	233	232	1.08405	32.475	233	232	1.08405	29.3	233	232	1.08405	225.25	233	232	1.08405	2212.5	233	232	1.08405	391.775	233	232	1.08405	320.575	233	232	1.08405	37.7	233	232	1.08405	15.65	233	232	1.08405	3	233	232
234	233	1.08333	5.95	234	233	1.08333	3.1	234	233	1.08333	49	234	233	1.08333	7.925	234	233	1.08333	6	234	233	1.08333	75.5	234	233	1.08333	1750	234	233	1.08333	131.725	234	233	1.08333	0.4	234	233	1.08333	17.1	234	233	1.08333	5.45	234	233	1.08333	1	234	233
235	234	1.08262	18.225	235	234	1.08262	4.425	235	234	1.08262	109.25	235	234	1.08262	32.475	235	234	1.08262	29.3	235	234	1.08262	225.25	235	234	1.08262	2212.5	235	234	1.08262	391.775	235	234	1.08262	320.575	235	234	1.08262	37.7	235	234	1.08262	15.65	235	234	1.08262	3	235	234
236	235	1.0819	5.95	236	235	1.0819	3.1	236	235	1.0819	49	236	235	1.0819	7.925	236	235	1.0819	6	236	235	1.0819	75.5	236	235	1.0819	1750	236	235	1.0819	131.725	236	235	1.0819	0.4	236	235	1.0819	17.1	236	235	1.0819	5.45	236	235	1.0819	1	236	235
237	236	1.08119	18.225	237	236	1.08119	4.425	237	236	1.08119	109.25	237	236	1.08119	32.475	237	236	1.08119	29.3	237	236	1.08119	225.25	237	236	1.08119	2212.5	237	236	1.08119	391.775	237	236	1.08119	320.575	237	236	1.08119	37.7	237	236	1.08119	15.65	237	236	1.08119	3	237	236
238	237	1.08047	5.95	238	237	1.08047	3.1	238	237	1.08047	49	238	237	1.08047	7.925	238	237	1.08047	6	238	237	1.08047	75.5	238	237	1.08047	1750	238	237	1.08047	131.725	238	237	1.08047	0.4	238	237	1.08047	17.1	238	237	1.08047	5.45	238	237	1.08047	1	238	237
239	238	1.07976	18.225	239	238	1.07976	4.425	239	238	1.07976	109.25	239	238	1.07976	32.475	239	238	1.07976	29.3	239	238	1.07976	225.25	239	238	1.07976	2212.5	239	238	1.07976	391.775	239	238	1.07976	320.575	239	238	1.07976	37.7	239	238	1.07976	15.65	239	238	1.07976	3	239	238
240	239	1.07904	5.95	240	239	1.07904	3.1	240	239	1.07904	49	240	239	1.07904	7.925	240	239	1.07904	6	240	239	1.07904	75.5	240	239	1.07904	1750	240	239	1.07904	131.725	240	239	1.07904	0.4	240	239	1.07904	17.1	240	239	1.07904	5.45	240	239	1.07904	1	240	239
241	240	1.07833	18.225	241	240	1.07833	4.425	241	240	1.07833	109.25	241	240	1.07833	32.475	241	240	1.07833	29.3	241	240	1.07833	225.25	241	240	1.07833	2212.5	241	240	1.07833	391.775	241	240	1.07833	320.575	241	240	1.07833	37.7	241	240	1.07833	15.65	241	240	1.07833	3	241	240
242	241	1.07761	5.95	242	241	1.07761	3.1	242	241	1.07761	49	242	241	1.07761	7.925	242	241	1.07761	6	242	241	1.07761	75.5	242	241	1.07761	1750	242	241	1.07761	131.725	242	241	1.07761	0.4	242	241	1.07761	17.1	242	241	1.07761	5.45	242	241	1.07761	1	242	241
243	242	1.0769	18.225	243	242	1.0769	4.425	243	242	1.0769	109.25	243	242	1.0769	32.475	243	242	1.0769	29.3	243	242	1.0769	225.25	243	242	1.0769	2212.5	243	242	1.0769	391.775	243	242	1.0769	320.575	243	242	1.0769	37.7	243	242	1.0769	15.65	243	242	1.0769	3	243	242
244	243	1.07618	5.95	244	243	1.07618	3.1	244	243	1.07618	49	244	243	1.07618	7.925	244	243	1.07618	6	244	243	1.07618	75.5	244	243	1.07618	1750	244	243	1.07618	131.725	244	243	1.07618	0.4	244	243	1.07618	17.1	244	243	1.07618	5.45	244	243	1.07618	1	244	243
245	244	1.07546	18.225	245	244	1.07546	4.425	245	244	1.07546	109.25	245	244	1.07546	32.475	245	244	1.07546	29.3	245	244	1.07546	225.25	245	244	1.07546	2212.5	245	244	1.07546	391.775	245	244	1.07546	320.575	245	244	1.07546	37.7	245	244	1.07546	15.65	245	244	1.07546	3	245	244
246	245	1.07475	5.95	246	245	1.07475	3.1	246	245	1.07475	49	246	245	1.07475	7.925	246	245	1.07475	6	246	245	1.07475	75.5	246	245	1.07475	1750	246	245	1.07475	131.725	246	245	1.07475	0.4	246	245	1.07475	17.1	246	245	1.07475	5.45	246	245	1.07475	1	246	245
247	246	1.07403	18.225	247	246	1.07403	4.425	247	246	1.07403	109.25	247	246	1.07403	32.475	247	246	1.07403	29.3	247	246	1.07403	225.25	247	246	1.07403	2212.5	247	246	1.07403	391.775	247	246	1.07403	320.575	247	246	1.07403	37.7	247	246	1.07403	15.65	247	246	1.07403	3	247	246
248	247	1.07332	5.95	248	247	1.07332	3.1	248	247	1.07332	49	248	247	1.07332	7.925	248	247	1.07332	6	248	247	1.07332	75.5	248	247	1.07332	1750	248	247	1.07332	131.725	248	247	1.07332	0.4	248	247	1.07332	17.1	248	247	1.07332	5.45	248	247	1.07332	1	248	247
249	248	1.0726	18.225	249	248	1.0726	4.425	249	248	1.0726	109.25	249	248	1.0726	32.475	249	248	1.0726	29.3	249	248	1.0726	225.25	249	248	1.0726	2212.5	249	248	1.0726	391.775	249	248	1.0726	320.575	249	248	1.0726	37.7	249	248	1.0726	15.65	249	248	1.0726	3	249	248
250	249	1.07189	5.95	250	249	1.07189	3.1	250	249	1.07189	49	250	249	1.07189	7.925	250	249	1.07189	6	250	249	1.07189	75.5	250	249	1.07189	1750	250	249	1.07189	131.725	250	249	1.07189	0.4	250	249	1.07189	17.1	250	249	1.07189	5.45	250	249	1.07189	1	250	249
251	250	1.07117	18.225	251	250	1.07117	4.425	251	250	1.07117	109.25	251	250	1.07117	32.475	251	250	1.07117	29.3	251	250	1.07117	225.25	251	250	1.07117	2212.5	251	250	1.07117	391.775	251	250	1.07117	320.575	251	250	1.07117	37.7	251	250	1.07117	15.65	251	250	1.07117	3	251	250
252	251	1.07046	5.95	252	251	1.07046	3.1	252	251	1.07046	49	252	251	1.07046	7.925	252	251	1.07046	6	252	251	1.07046	75.5	252	251	1.07046	1750	252	251	1.07046	131.725	252	251	1.07046	0.4	252	251	1.07046	17.1	252	251	1.07046	5.45	252	251	1.07046	1	252	251
253	252	1.06974	18.225	253	252	1.06974	4.425	253	252	1.06974	109.25	253	252	1.06974	32.475	253	252	1.06974	29.3	253	252	1.06974	225.25	253	252	1.06974	2212.5	253	252	1.06974	391.775	253	252	1.06974	320.575	253	252	1.06974	37.7	253	252	1.06974	15.65	253	252	1.06974	3	253	252
254	253	1.06903	5.95	254	253	1.06903	3.1	254	253	1.06903	49	254	253	1.06903	7.925	254	253	1.06903	6	254	253	1.06903	75.5	254	253	1.06903	1750	254	253	1.06903	131.725	254	253	1.06903	0.4	254	253	1.06903	17.1	254	253	1.06903	5.45	254	253	1.06903	1	254	253
255	254	1.06831	18.225	255	254	1.06831	4.425	255	254	1.06831	109.25	255	254	1.06831	32.475	255	254	1.06831	29.3	255	254	1.06831	225.25	255	254	1.06831	2212.5	255	254	1.06831	391.775	255	254	1.06831	320.575	255	254	1.06831	37.7	255	254	1.06831	15.65	255	254	1.06831	3	255	254
256	255	1.0676	5.95	256	255	1.0676	3.1	256	255	1.0676	49	256	255	1.0676	7.925	256	255	1.0676	6	256	255	1.0676	75.5	256	255	1.0676	1750	256	255	1.0676	131.725	256	255	1.0676	0.4	256	255	1.0676	17.1	256	255	1.0676	5.45	256	255	1.0676	1	256	255
257	256	1.06688	18.225	257	256	1.06688	4.425	257	256	1.06688	109.25	257	256	1.06688	32.475	257	256	1.06688	29.3	257	256	1.06688	225.25	257	256	1.06688	2212.5	257	256	1.06688	391.775	257	256	1.06688	320.575	257	256	1.06688	37.7	257	256	1.06688	15.65	257	256	1.06688	3	257	256
258	257	1.06617	5.95	258	257	1.06617	3.1	258	257	1.06617	49	258	257	1.06617	7.925	258	257	1.06617	6	258	257	1.06617	75.5	258	257	1.06617	1750	258	257	1.06617	131.725	258	257	1.06617	0.4	258	257	1.06617	17.1	258	257	1.06617	5.45	258	257	1.06617	1	258	257
259	258	1.06545	18.225	259	258	1.06545	4.425	259	258	1.06545	109.25	259	258	1.06545	32.475	259	258	1.06545	29.3	259	258	1.06545	225.25	259	258	1.06545	2212.5	259	258	1.06545	391.775	259	258	1.06545	320.575	259	258	1.06545	37.7	259	258	1.06545	15.65	259	258	1.06545	3	259	258
260	259	1.06474	5.95	260	259	1.06474	3.1	260	259	1.06474	49	260	259	1.06474	7.925	260	259	1.06474	6	260	259	1.06474	75.5	260	259	1.06474	1750	260	259	1.06474	131.725	260	259	1.06474	0.4	260	259	1.06474	17.1	260	259	1.06474	5.45	260	259	1.06474	1	260	259
261	260	1.06402	18.225	261	260	1.06402	4.425	261	260	1.06402	109.25	261	260	1.06402	32.475	261	260	1.06402	29.3	261	260	1.06402	225.25	261	260	1.06402	2212.5	261	260	1.06402	391.775	261	260	1.06402	320.575	261	260	1.06402	37.7	261	260	1.06402	15.65	261	260	1.06402	3	261	260
262	261	1.0633	5.95	262	261	1.0633	3.1	262	261	1.0633	49	262	261	1.0633	7.925	262	261	1.0633	6	262	261	1.0633	75.5	262	261	1.0633	1750	262	261	1.0633	131.725	262	261	1.0633	0.4	262	261	1.0633	17.1	262	261	1.0633	5.45	262	261	1.0633	1	262	261
263	262	1.06259	18.225	263	262	1.06259	4.425	263	262	1.06259	109.25	263	262	1.06259	32.475	263	262	1.06259	29.3	263	262	1.06259	225.25	263	262	1.06259	2212.5	263	262	1.06259	391.775	263	262	1.06259	320.575	263	262	1.06259	37.7	263	262	1.06259	15.65	263	262	1.06259	3	263	262
264	263	1.06187	5.95	264	263	1.06187	3.1	264	263	1.06187	49	264	263	1.06187	7.925	264	263	1.06187	6	264	263	1.06187	75.5	264	263	1.06187	1750	264	263	1.06187	131.725	264	263	1.06187	0.4	264	263	1.06187	17.1	264	263	1.06187	5.45	264	263	1.06187	1	264	263
265	264	1.06116	18.225	265	264	1.06116	4.425	265	264	1.06116	109.25	265	264	1.06116	32.475	265	264	1.06116	29.3	265	264	1.06116	225.25	265	264	1.06116	2212.5	265	264	1.06116	391.775	265	264	1.06116	320.575	265	264	1.06116	37.7	265	264	1.06116	15.65	265	264	1.06116	3	265	264
266	265	1.06044	5.95	266	265	1.06044	3.1	266	265	1.06044	49	266	265	1.06044	7.925	266	265	1.06044	6	266	265	1.06044	75.5	266	265	1.06044	1750	266	265	1.06044	131.725	266	265	1.06044	0.4	266	265	1.06044	17.1	266	265	1.06044	5.45	266	265	1.06044	1	266	265
267	266	1.05973	18.225	267	266	1.05973	4.425	267	266	1.05973	109.25	267	266	1.05973	32.475	267	266	1.05973	29.3	267	266	1.05973	225.25	267	266	1.05973	2212.5	267	266	1.05973	391.775	267	266	1.05973	320.575	267	266	1.05973	37.7	267	266	1.05973	15.65	267	266	1.05973	3	267	266
268	267	1.05901	5.95	268	267	1.05901	3.1	268	267	1.05901	49	268	267	1.05901	7.925	268	267	1.05901	6	268	267	1.05901	75.5	268	267	1.05901	1750	268	267	1.05901	131.725	268	267	1.05901	0.4	268	267	1.05901	17.1	268	267	1.05901	5.45	268	267	1.05901	1	268	267
269	268	1.0583	18.225	269	268	1.0583	4.425	269	268	1.0583	109.25	269	268	1.0583	32.475	269	268	1.0583	29.3	269	268	1.0583	225.25	269	268	1.0583	2212.5	269	268	1.0583	391.775	269	268	1.0583	320.575	269	268	1.0583	37.7	269	268	1.0583	15.65	269	268	1.0583	3	269	268
270	269	1.05758	5.95	270	269	1.05758	3.1	270	269	1.05758	49	270	269	1.05758	7.925	270	269	1.05758	6	270	269	1.05758	75.5	270	269	1.05758	1750	270	269	1.05758	131.725	270	269	1.05758	0.4	270	269	1.05758	17.1	270	269	1.05758	5.45	270	269	1.05758	1	270	269
271	270	1.05687	18.225	271	270	1.05687	4.425	271	270	1.05687	109.25	271	270	1.05687	32.475	271	270	1.05687	29.3	271	270	1.05687	225.25	271	270	1.05687	2212.5	271	270	1.05687	391.775	271	270	1.05687	320.575	271	270	1.05687	37.7	271	270	1.05687	15.65	271	270	1.05687	3	271	270
272	271	1.05615	5.95	272	271	1.05615	3.1	272	271	1.05615	49	272	271	1.05615	7.925	272	271	1.05615	6	272	271	1.05615	75.5	272	271	1.05615	1750	272	271	1.05615	131.725	272	271	1.05615	0.4	272	271	1.05615	17.1	272	271	1.05615	5.45	272	271	1.05615	1	272	271
273	272	1.05544	18.225	273	272	1.05544	4.425	273	272	1.05544	109.25	273	272	1.05544	32.475	273	272	1.05544	29.3	273	272	1.05544	225.25	273	272	1.05544	2212.5	273	272	1.05544	391.775	273	272	1.05544	320.575	273	272	1.05544	37.7	273	272	1.05544	15.65	273	272	1.05544	3	273	272
274	273	1.05472	5.95	274	273	1.05472	3.1	274	273	1.05472	49	274	273	1.05472	7.925	274	273	1.05472	6	274	273	1.05472	75.5	274	273	1.05472	1750	274	273	1.05472	131.725	274	273	1.05472	0.4	274	273	1.05472	17.1	274	273	1.05472	5.45	274	273	1.05472	1	274	273
275	274	1.05401	18.225	275	274	1.05401	4.425	275	274	1.05401	109.25	275	274	1.05401	32.475	275	274	1.05401	29.3	275	274	1.05401	225.25	275	274	1.05401	2212.5	275	274	1.05401	391.775	275	274	1.05401	320.575	275	274	1.05401	37.7	275	274	1.05401	15.65	275	274	1.05401	3	275	274
276	275	1.05329	5.95	276	275	1.05329	3.1	276	275	1.05329	49	276	275	1.05329	7.925	276	275	1.05329	6	276	275	1.05329	75.5	276	275	1.05329	1750	276	275	1.05329	131.725	276	275	1.05329	0.4	276	275	1.05329	17.1	276	275	1.05329	5.45	276	275	1.05329	1	276	275
277	276	1.05258	18.225	277	276	1.05258	4.425	277	276	1.05258	109.25	277	276	1.05258	32.475	277	276	1.05258	29.3	277	276	1.05258	225.25	277	276	1.05258	2212.5	277	276	1.05258	391.775	277	276	1.05258	320.575	277	276	1.05258	37.7	277	276	1.05258	15.65	277	276	1.05258	3	277	276
278	277	1.05186	5.95	278	277	1.05186	3.1	278	277	1.05186	49	278	277	1.05186	7.925	278	277	1.05186	6	278	277	1.05186	75.5	278	277	1.05186	1750	278	277	1.05186	131.725	278	277	1.05186	0.4	278	277	1.05186	17.1	278	277	1.05186	5.45	278	277	1.05186	1	278	277
279	278	1.05114	18.225	279	278	1.05114	4.425	279	278	1.05114	109.25	279	278	1.05114	32.475	279	278	1.05114	29.3	279	278	1.05114	225.25	279	278	1.05114	2212.5	279	278	1.05114	391.775	279	278	1.05114	320.575	279	278	1.05114	37.7	279	278	1.05114	15.65	279	278	1.05114	3	279	278
280	279	1.05043	5.95	280	279	1.05043	3.1	280	279	1.05043	49	280	279	1.05043	7.925	280	279	1.05043	6	280	279	1.05043	75.5	280	279	1.05043	1750	280	279	1.05043	131.725	280	279	1.05043	0.4	280	279	1.05043	17.1	280	279	1.05043	5.45	280	279	1.05043	1	280	279
281	280	1.04971	18.225	281	280	1.04971	4.425	281	280	1.04971	109.25	281	280	1.04971	32.475	281	280	1.04971	29.3	281	280	1.04971	225.25	281	280	1.04971	2212.5	281	280	1.04971	391.775	281	280	1.04971	320.575	281	280	1.04971	37.7	281	280	1.04971	15.65	281	280	1.04971	3	281	280
282	281	1.049	5.95	282	281	1.049	3.1	282	281	1.049	49	282	281	1.049	7.925	282	281	1.049	6	282	281	1.049	75.5	282	281	1.049	1750	282	281	1.049	131.725	282	281	1.049	0.4	282	281	1.049	17.1	282	281	1.049	5.45	282	281	1.049	1	282	281
283	282	1.04828	18.225	283	282	1.04828	4.425	283	282	1.04828	109.25	283	282	1.04828	32.475	283	282	1.04828	29.3	283	282	1.04828	225.25	283	282	1.04828	2212.5	283	282	1.04828	391.775	283	282	1.04828	320.575	283	282	1.04828	37.7	283	282	1.04828	15.65	283	282	1.04828	3	283	282
284	283	1.04757	5.95	284	283	1.04757	3.1	284	283	1.04757	49	284	283	1.04757	7.925	284	283	1.04757	6	284	283	1.04757	75.5	284	283	1.04757	1750	284	283	1.04757	131.725	284	283	1.04757	0.4	284	283	1.04757	17.1	284	283	1.04757	5.45	284	283	1.04757	1	284	283
285	284	1.04685	18.225	285	284	1.04685	4.425	285	284	1.04685	109.25	285	284	1.04685	32.475	285	284	1.04685	29.3	285	284	1.04685	225.25	285	284	1.04685	2212.5	285	284	1.04685	391.775	285	284	1.04685	320.575	285	284	1.04685	37.7	285	284	1.04685	15.65	285	284	1.04685	3	285	284
286	285	1.04614	5.95	286	285	1.04614	3.1	286	285	1.04614	49	286	285	1.04614	7.925	286	285	1.04614	6	286	285	1.04614	75.5	286	285	1.04614	1750	286	285	1.04614	131.725	286	285	1.04614	0.4	286	285	1.04614	17.1	286	285	1.04614	5.45	286	285	1.04614	1	286	285
287	286	1.04542	18.225	287	286	1.04542	4.425	287	286	1.04542	109.25	287	286	1.04542	32.475	287	286	1.04542	29.3	287	286	1.04542	225.25	287	286	1.04542	2212.5	287	286	1.04542	391.775	287	286	1.04542	320.575	287	286	1.04542	37.7	287	286	1.04542	15.65	287	286	1.04542	3	287	286
288	287	1.04471	5.95	288	287	1.04471	3.1	288	287	1.04471	49	288	287	1.04471	7.925	288	287	1.04471	6	288	287	1.04471	75.5	288	287	1.04471	1750	288	287	1.04471	131.725	288	287	1.04471	0.4	288	287	1.04471	17.1	288	287	1.04471	5.45	288	287	1.04471	1	288	287
289	288	1.04399	18.225	289	288	1.04399	4.425	289	288	1.04399	109.25	289	288	1.04399	32.475	289	288	1.04399	29.3	289	288	1.04399	225.25	289	288	1.04399	2212.5	289	288	1.04399	391.775	289	288	1.04399	320.575	289	288	1.04399	37.7	289	288	1.04399	15.65	289	288	1.04399	3	289	288
290	289	1.04328	5.95	290	289	1.04328	3.1	290	289	1.04328	49	290	289	1.04328	7.925	290	289	1.04328	6	290	289	1.04328	75.5	290	289	1.04328	1750	290	289	1.04328	131.725	290	289	1.04328	0.4	290	289	1.04328	17.1	290	289	1.04328	5.45	290	289	1.04328	1	290	289
291	290	1.04256	18.225	291	290	1.04256	4.425	291	290	1.04256	109.25	291	290	1.04256	32.475	291	290	1.04256	29.3	291	290	1.04256	225.25	291	290	1.04256	2212.5	291	290	1.04256	391.775	291	290	1.04256	320.575	291	290	1.04256	37.7	291	290	1.04256	15.65	291	290	1.04256	3	291	290
292	291	1.04185	5.95	292	291	1.04185	3.1	292	291	1.04185	49	292	291	1.04185	7.925	292	291	1.04185	6	292	291	1.04185	75.5	292	291	1.04185	1750	292	291	1.04185	131.725	292	291	1.04185	0.4	292	291	1.04185	17.1	292	291	1.04185	5.45	292	291	1.04185	1	292	291
293	292	1.04113	18.225	293	292	1.04113	4.425	293	292	1.04113	109.25	293	292	1.04113	32.475	293	292	1.04113	29.3	293	292	1.04113	225.25	293	292	1.04113	2212.5	293	292	1.04113	391.775	293	292	1.04113	320.575	293	292	1.04113	37.7	293	292	1.04113	15.65	293	292	1.04113	3	293	292
294	293	1.04041	5.95	294	293	1.04041	3.1	294	293	1.04041	49	294	293	1.04041	7.925	294	293	1.04041	6	294	293	1.04041	75.5	294	293	1.04041	1750	294	293	1.04041	131.725	294	293	1.04041	0.4	294	293	1.04041	17.1	294	293	1.04041	5.45	294	293	1.04041	1	294	293
295	294	1.0397	18.225	295	294	1.0397	4.425	295	294	1.0397	109.25	295	294	1.0397	32.475	295	294	1.0397	29.3	295	294	1.0397	225.25	295	294	1.0397	2212.5	295	294	1.0397	391.775	295	294	1.0397	320.575	295	294	1.0397	37.7	295	294	1.0397	15.65	295	294	1.0397	3	295	294
296	295	1.03898	5.95	296	295	1.03898	3.1	296	295	1.03898	49	296	295	1.03898	7.925	296	295	1.03898	6	296	295	1.03898	75.5	296	295	1.03898	1750	296	295	1.03898	131.725	296	295	1.03898	0.4	296	295	1.03898	17.1	296	295	1.03898	5.45	296	295	1.03898	1	296	295
297	296	1.03827	18.225	297	296	1.03827	4.425	297	296	1.03827	109.25	297	296	1.03827	32.475	297	296	1.03827	29.3	297	296	1.03827	225.25	297	296	1.03827	2212.5	297	296	1.03827	391.775	297	296	1.03827	320.575	297	296	1.03827	37.7	297	296	1.03827	15.65	297	296	1.03827	3	297	296
298	297	1.03755	5.95	298	297	1.03755	3.1	298	297	1.03755	49	298	297	1.03755	7.925	298	297	1.03755	6	298	297	1.03755	75.5	298	297	1.03755	1750	298	297	1.03755	131.725	298	297	1.03755	0.4	298	297	1.03755	17.1	298	297	1.03755	5.45	298	297	1.03755	1	298	297
299	298	1.03684	18.225	299	298	1.03684	4.425	299	298	1.03684	109.25	299	298	1.03684	32.475	299	298	1.03684	29.3	299	298	1.03684	225.25	299	298	1.03684	2212.5	299	298	1.03684	391.775	299	298	1.03684	320.575	299	298	1.03684	37.7	299	298	1.03684	15.65	299	298	1.03684	3	299	298
300	299	1.03612	5.95	300	299	1.03612	3.1	300	299	1.03612	49	300	299	1.03612	7.925	300	299	1.03612	6	300	299	1.03612	75.5	300	299	1.03612	1750	300	299	1.03612	131.725	300	299	1.03612	0.4	300	299	1.03612	17.1	300	299	1.03612	5.45	300	299	1.03612	1	300	299
301	300	1.03541	18.225	301	300	1.03541	4.425	301	300	1.03541	109.25	301	300	1.03541	32.475	301	300	1.03541	29.3	301	300	1.03541	225.25	301	300	1.03541	2212.5	301	300	1.03541	391.775	301	300	1.03541	320.575	301	300	1.03541	37.7	301	300	1.03541	15.65	301	300	1.03541	3	301	300
302	301	1.03469	5.95	302	301	1.03469	3.1	302	301	1.03469	49	302	301	1.03469	7.925	302	301	1.03469	6	302	301	1.03469	75.5	302	301	1.03469	1750	302	301	1.03469	131.725	302	301	1.03469	0.4	302	301	1.03469	17.1	302	301	1.03469	5.45	302	301	1.03469	1	302	301
303	302	1.03398	18.225	303	302	1.03398	4.425	303	302	1.03398	109.25	303	302	1.03398	32.475	303	302	1.03398	29.3	303	302	1.03398	225.25	303	302	1.03398	2212.5	303	302	1.03398	391.775	303	302	1.03398	320.575	303	302	1.03398	37.7	303	302	1.03398	15.65	303	302	1.03398	3	303	302
304	303	1.03326	5.95	304	303	1.03326	3.1	304	303	1.03326	49	304	303	1.03326	7.925	304	303	1.03326	6	304	303	1.03326	75.5	304	303	1.03326	1750	304	303	1.03326	131.725	304	303	1.03326	0.4	304	303	1.03326	17.1	304	303	1.03326	5.45	304	303	1.03326	1	304	303
305	304	1.03255	18.225	305	304	1.03255	4.425	305	304	1.03255	109.25	305	304	1.03255	32.475	305	304	1.03255	29.3	305	304	1.03255	225.25	305	304	1.03255	2212.5	305	304	1.03255	391.775	305	304	1.03255	320.575	305	304	1.03255	37.7	305	304	1.03255	15.65	305	304	1.03255	3	305	304
306	305	1.03183	5.95	306	305	1.03183	3.1	306	305	1.03183	49	306	305	1.03183	7.925	306	305	1.03183	6	306	305	1.03183	75.5	306	305	1.03183	1750	306	305	1.03183	131.725	306	305	1.03183	0.4	306	305	1.03183	17.1	306	305	1.03183	5.45	306	305	1.03183	1	306	305
307	306	1.03112	18.225	307	306	1.03112	4.425	307	306	1.03112	109.25	307	306	1.03112	32.475	307	306	1.03112	29.3	307	306	1.03112	225.25	307	306	1.03112	2212.5	307	306	1.03112	391.775	307	306	1.03112	320.575	307	306	1.03112	37.7	307	306	1.03112	15.65	307	306	1.03112	3	307	306
308	307	1.0304	5.95	308	307	1.0304	3.1	308	307	1.0304	49	308	307	1.0304	7.925	308	307	1.0304	6	308	307	1.0304	75.5	308	307	1.0304	1750	308	307	1.0304	131.725	308	307	1.0304	0.4	308	307	1.0304	17.1	308	307	1.0304	5.45	308	307	1.0304	1	308	307
309	308	1.02969	18.225	309	308	1.02969	4.425	309	308	1.02969	109.25	309	308	1.02969	32.475	309	308	1.02969	29.3	309	308	1.02969	225.25	309	308	1.02969	2212.5	309	308	1.02969	391.775	309	308	1.02969	320.575	309	308	1.02969	37.7	309	308	1.02969	15.65	309	308	1.02969	3	309	308
310	309	1.02897	5.95	310	309	1.02897	3.1	310	309	1.02897	49	310	309	1.02897	7.925	310	309	1.02897	6	310	309	1.02897	75.5	310	309	1.02897	1750	310	309	1.02897	131.725	310	309	1.02897	0.4	310	309	1.02897	17.1	310	309	1.02897	5.45	310	309	1.02897	1	310	309
311	310	1.02825	18.225	311	310	1.02825	4.425	311	310	1.02825	109.25	311	310	1.02825	32.475	311	310	1.02825	29.3	311	310	1.02825	225.25	311	310	1.02825	2212.5	311	310	1.02825	391.775	311	310	1.02825	320.575	311	310	1.02825	37.7	311	310	1.02825	15.65	311	310	1.02825	3	311	310
312	311	1.02754	5.95	312	311	1.02754	3.1	312	311	1.02754	49	312	311	1.02754	7.925	312	311	1.02754	6	312	311	1.02754	75.5	312	311	1.02754	1750	312	311	1.02754	131.725	312	311	1.02754	0.4	312	311	1.02754	17.1	312	311	1.02754	5.45	312	311	1.02754	1	312	311
313	312	1.02682	18.225	313	312	1.02682	4.425	313	312	1.02682	109.25	313	312	1.02682	32.475	313	312	1.02682	29.3	313	312	1.02682	225.25	313	312	1.02682	2212.5	313	312	1.02682	391.775	313	312	1.02682	320.575	313	312	1.02682	37.7	313	312	1.02682	15.65	313	312	1.02682	3	313	312
314	313	1.02611	5.95	314	313	1.02611	3.1	314	313	1.02611	49	314	313	1.02611	7.925	314	313	1.02611	6	314	313	1.02611	75.5	314	313	1.02611	1750	314	313	1.02611	131.725	314	313	1.02611	0.4	314	313	1.02611	17.1	314	313	1.02611	5.45	314	313	1.02611	1	314	313
315	314	1.02539	18.225	315	314	1.02539	4.425	315	314	1.02539	109.25	315	314	1.02539	32.475	315	314	1.02539	29.3	315	314	1.02539	225.25	315	314	1.02539	2212.5	315	314	1.02539	391.775	315	314	1.02539	320.575	315	314	1.02539	37.7	315	314	1.02539	15.65	315	314	1.02539	3	315	314
316	315	1.02468	5.95	316	315	1.02468	3.1	316	315	1.02468	49	316	315	1.02468	7.925	316	315	1.02468	6	316	315	1.02468	75.5	316	315	1.02468	1750	316	315	1.02468	131.725	316	315	1.02468	0.4	316	315	1.02468	17.1	316	315	1.02468	5.45	316	315	1.02468	1	316	315
317	316	1.02396	18.225	317	316	1.02396	4.425	317	316	1.02396	109.25	317	316	1.02396	32.475	317	316	1.02396	29.3	317	316	1.02396	225.25	317	316	1.02396	2212.5	317	316	1.02396	391.775	317	316	1.02396	320.575	317	316	1.02396	37.7	317	316	1.02396	15.65	317	316	1.02396	3	317	316
318	317	1.02325	5.95	318	317	1.02325	3.1	318	317	1.02325	49	318	317	1.02325	7.925	318	317	1.02325	6	318	317	1.02325	75.5	318	317	1.02325	1750	318	317	1.02325	131.725	318	317	1.02325	0.4	318	317	1.02325	17.1	318	317	1.02325	5.45	318	317	1.02325	1	318	317
319	318	1.02253	18.225	319	318	1.02253	4.425	319	318	1.02253	109.25	319	318	1.02253	32.475	319	318	1.02253	29.3	319	318	1.02253	225.25	319	318	1.02253	2212.5	319	318	1.02253	391.775	319	318	1.02253	320.575	319	318	1.02253	37.7	319	318	1.02253	15.65	319	318	1.02253	3	319	318
320	319	1.02182	5.95	320	319	1.02182	3.1	320	319	1.02182	49	320	319	1.02182	7.925	320	319	1.02182	6	320	319	1.02182	75.5	320	319	1.02182	1750	320	319	1.02182	131.725	320	319	1.02182	0.4	320	319	1.02182	17.1	320	319	1.02182	5.45	320	319	1.02182	1	320	319
321	320	1.0211	18.225	321	320	1.0211	4.425	321	320	1.0211	109.25	321	320	1.0211	32.475	321	320	1.0211	29.3	321	320	1.0211	225.25	321	320	1.0211	2212.5	321	320	1.0211	391.775	321	320	1.0211	320.575	321	320	1.0211	37.7	321	320	1.0211	15.65	321	320	1.0211	3	321	320
322	321	1.02039	5.95	322	321	1.02039	3.1	322	321	1.02039	49	322	321	1.02039	7.925	322	321	1.02039	6	322	321	1.02039	75.5	322	321	1.02039	1750	322	321	1.02039	131.725	322	321	1.02039	0.4	322	321	1.02039	17.1	322	321	1.02039	5.45	322	321	1.02039	1	322	321
323	322	1.01967	18.225	323	322	1.01967	4.425	323	322	1.01967	109.25	323	322	1.01967	32.475	323	322	1.01967	29.3	323	322	1.01967	225.25	323	322	1.01967	2212.5	323	322	1.01967	391.775	323	322	1.01967	320.575	323	322	1.01967	37.7	323	322	1.01967	15.65	323	322	1.01967	3	323	322
324	323	1.01896	5.95	324	323	1.01896	3.1	324	323	1.01896	49	324	323	1.01896	7.925	324	323	1.01896	6	324	323	1.01896	75.5	324	323	1.01896	1750	324	323	1.01896	131.725	324	323	1.01896	0.4	324	323	1.01896	17.1	324	323	1.01896	5.45	324	323	1.01896	1	324	323
325	324	1.01824	18.225	325	324	1.01824	4.425	325	324	1.01824	109.25	325	324	1.01824	32.475	325	324	1.01824	29.3	325	324	1.01824	225.25	325	324	1.01824	2212.5	325	324	1.01824	391.775	325	324	1.01824	320.575	325	324	1.01824	37.7	325	324	1.01824	15.65	325	324	1.01824	3	325	324
326	325	1.01753	5.95	326	325	1.01753	3.1	326	325	1.01753	49	326	325	1.01753	7.925	326	325	1.01753	6	326	325	1.01753	75.5	326	325	1.01753	1750	326	325	1.01753	131.725	326	325	1.01753	0.4	326	325	1.01753	17.1	326	325	1.01753	5.45	326	325	1.01753	1	326	325
327	326	1.01681	18.225	327	326	1.01681	4.425	327	326	1.01681	109.25	327	326	1.01681	32.475	327	326	1.01681	29.3	327	326	1.01681	225.25	327	326	1.01681	2212.5	327	326	1.01681	391.775	327	326	1.01681	320.575	327	326	1.01681	37.7	327	326	1.01681	15.65	327	326	1.01681	3	327	326
328	327	1.01609	5.95	328	327	1.01609	3.1	328	327	1.01609	49	328	327	1.01609	7.925	328	327	1.01609	6	328	327	1.01609	75.5	328	327	1.01609	1750	328	327	1.01609	131.725	328	327	1.01609	0.4	328	327	1.01609	17.1	328	327	1.01609	5.45	328	327	1.01609	1	328	327
329	328	1.01538	18.225	329	328	1.01538	4.425	329	328	1.01538	109.25	329	328	1.01538	32.475	329	328	1.01538	29.3	329	328	1.01538	225.25	329	328	1.01538	2212.5	329	328	1.01538	391.775	329	328	1.01538	320.575	329	328	1.01538	37.7	329	328	1.01538	15.65	329	328	1.01538	3	329	328
330	329	1.01466	5.95	330	329	1.01466	3.1	330	329	1.01466	49	330	329	1.01466	7.925	330	329	1.01466	6	330	329	1.01466	75.5	330	329	1.01466	1750	330	329	1.01466	131.725	330	329	1.01466	0.4	330	329	1.01466	17.1	330	329	1.01466	5.45	330	329	1.01466	1	330	329
331	330	1.01395	18.225	331	330	1.01395	4.425	331	330	1.01395	109.25	331	330	1.01395	32.475	331	330	1.01395	29.3	331	330	1.01395	225.25	331	330	1.01395	2212.5	331	330	1.01395	391.775	331	330	1.01395	320.575	331	330	1.01395	37.7	331	330	1.01395	15.65	331	330	1.01395	3	331	330
332	331	1.01323	5.95	332	331	1.01323	3.1	332	331	1.01323	49	332	331	1.01323	7.925	332	331	1.01323	6	332	331	1.01323	75.5	332	331	1.01323	1750	332	331	1.01323	131.725	332	331	1.01323	0.4	332	331	1.01323	17.1	332	331	1.01323	5.45	332	331	1.01323	1	332	331
333	332	1.01252	18.225	333	332	1.01252	4.425	333	332	1.01252	109.25	333	332	1.01252	32.475	333	332	1.01252	29.3	333	332	1.01252	225.25	333	332	1.01252	2212.5	333	332	1.01252	391.775	333	332	1.01252	320.575	333	332	1.01252	37.7	333	332	1.01252	15.65	333	332	1.01252	3	333	332
334	333	1.0118	5.95	334	333	1.0118	3.1	334	333	1.0118	49	334	333	1.0118	7.925	334	333	1.0118	6	334	333	1.0118	75.5	334	333	1.0118	1750	334	333	1.0118	131.725	334	333	1.0118	0.4	334	333	1.0118	17.1	334	333	1.0118	5.45	334	333	1.0118	1	334	333
335	334	1.01109	18.225	335	334	1.01109	4.425	335	334	1.01109	109.25	335	334	1.01109	32.475	335	334	1.01109	29.3	335	334	1.01109	225.25	335	334	1.01109	2212.5	335	334	1.01109	391.775	335	334	1.01109	320.575	335	334	1.01109	37.7	335	334	1.01109	15.65	335	334	1.01109	3	335	334
336	335	1.01037	5.95	336	335	1.01037	3.1	336	335	1.01037	49	336	335	1.01037	7.925	336	335	1.01037	6	336	335	1.01037	75.5	336	335	1.01037	1750	336	335	1.01037	131.725	336	335	1.01037	0.4	336	335	1.01037	17.1	336	335	1.01037	5.45	336	335	1.01037	1	336	335
337	336	1.00966	18.225	337	336	1.00966	4.425	337	336	1.00966	109.25	337	336	1.00966	32.475	337	336	1.00966	29.3	337	336	1.00966	225.25	337	336	1.00966	2212.5	337	336	1.00966	391.775	337	336	1.00966	320.575	337	336	1.00966	37.7	337	336	1.00966	15.65	337	336	1.00966	3	337	336
338	337	1.00894	5.95	338	337	1.00894	3.1	338	337	1.00894	49	338	337	1.00894	7.925	338	337	1.00894	6	338	337	1.00894	75.5	338	337	1.00894	1750	338	337	1.00894	131.725	338	337	1.00894	0.4	338	337	1.00894	17.1	338	337	1.00894	5.45	338	337	1.00894	1	338	337
339	338	1.00823	18.225	339	338	1.00823	4.425	339	338	1.00823	109.25	339	338	1.00823	32.475	339	338	1.00823	29.3	339	338	1.00823	225.25	339	338	1.00823	2212.5	339	338	1.00823	391.775	339	338	1.00823	320.575	339	338	1.00823	37.7	339	338	1.00823	15.65	339	338	1.00823	3	339	338
340	339	1.00751	5.95	340	339	1.00751	3.1	340	339	1.00751	49	340	339	1.00751	7.925	340	339	1.00751	6	340	339	1.00751	75.5	340	339	1.00751	1750	340	339	1.00751	131.725	340	339	1.00751	0.4	340	339	1.00751	17.1	340	339	1.00751	5.45	340	339	1.00751	1	340	339
341	340	1.0068	18.225	341	340	1.0068	4.425	341	340	1.0068	109.25	341	340	1.0068	32.475	341	340	1.0068	29.3	341	340	1.0068	225.25	341	340	1.0068	2212.5	341	340	1.0068	391.775	341	340	1.0068	320.575	341	340	1.0068	37.7	341	340	1.0068	15.65	341	340	1.0068	3	341	340
342	341	1.00608	5.95	342	341	1.00608	3.1	342	341	1.00608	49	342	341	1.00608	7.925	342	341	1.00608	6	342	341	1.00608	75.5	342	341	1.00608	1750	342	341	1.00608	131.725	342	341	1.00608	0.4	342	341	1.00608	17.1	342	341	1.00608	5.45	342	341	1.00608	1	342	341
343	342	1.00536	18.225	343	342	1.00536	4.425	343	342	1.00536	109.25	343	342	1.00536	32.475	343	342	1.00536	29.3	343	342	1.00536	225.25	343	342	1.00536	2212.5	343	342	1.00536	391.775	343	342	1.00536	320.575	343	342	1.00536	37.7	343	342	1.00536	15.65	343	342	1.00536	3	343	342
344	343	1.00465	5.95	344	343	1.00465	3.1	344	343	1.00465	49	344	343	1.00465	7.925	344	343	1.00465	6	344	343	1.00465	75.5	344	343	1.00465	1750	344	343	1.00465	131.725	344	343	1.00465	0.4	344	343	1.00465	17.1	344	343	1.00465	5.45	344	343	1.00465	1	344	343
345	344	1.00393	18.225	345	344	1.00393	4.425	345	344	1.00393	109.25	345	344	1.00393	32.475	345	344	1.00393	29.3	345	344	1.00393	225.25	345	344	1.00393	2212.5	345	344	1.00393	391.775	345	344	1.00393	320.575	345	344	1.00393	37.7	345	344	1.00393	15.65	345	344	1.00393	3	345	344
346	345	1.00322	5.95	346	345	1.00322	3.1	346	345	1.00322	49	346	345	1.00322	7.925	346	345	1.00322	6	346	345	1.00322	75.5	346	345	1.00322	1750	346	345	1.00322	131.725	346	345	1.00322	0.4	346	345	1.00322	17.1	346	345	1.00322	5.45	346	345	1.00322	1	346	345
347	346	1.0025	18.225	347	346	1.0025	4.425	347	346	1.0025	109.25	347	346	1.0025	32.475	347	346	1.0025	29.3	347	346	1.0025	225.25	347	346	1.0025	2212.5	347	346	1.0025	391.775	347	346	1.0025	320.575	347	346	1.0025	37.7	347	346	1.0025	15.65	347	346	1.0025	3	347	346
348	347	1.00179	5.95	348	347	1.00179	3.1	348	347	1.00179	49	348	347	1.00179	7.925	348	347	1.00179	6	348	347	1.00179	75.5	348	347	1.00179	1750	348	347	1.00179	131.725	348	347	1.00179	0.4	348	347	1.00179	17.1	348	347	1.00179	5.45	348	347	1.00179	1	348	347
349	348	1.00107	18.225	349	348	1.00107	4.425	349	348	1.00107	109.25	349	348	1.00107	32.475	349	348	1.00107	29.3	349	348	1.00107	225.25	349	348	1.00107	2212.5	349	348	1.00107	391.775	349	348	1.00107	320.575	349	348	1.00107	37.7	349	348	1.00107	15.65	349	348	1.00107	3	349	348
350	349	1.00036	5.95	350	349	1.00036	3.1	350	349	1.00036	49	350	349	1.00036	7.925	350	349	1.00036	6	350	349	1.00036	75.5	350	349	1.00036	1750	350	349	1.00036	131.725	350	349	1.00036	0.4	350	349	1.00036	17.1	350	349	1.00036	5.45	350	349	1.00036	1	350	349
351	350	0.999642	18.225	351	350	0.999642	4.425	351	350	0.999642	109.25	351	350	0.999642	32.475	351	350	0.999642	29.3	351	350	0.999642	225.25	351	350	0.999642	2212.5	351	350	0.999642	391.775	351	350	0.999642	320.575	351	350	0.999642	37.7	351	350	0.999642	15.65	351	350	0.999642	3	351	350
352	351	0.998927	5.95	352	351	0.998927	3.1	352	351	0.998927	49	352	351	0.998927	7.925	352	351	0.998927	6	352	351	0.998927	75.5	352	351	0.998927	1750	352	351	0.998927	131.725	352	351	0.998927	0.4	352	351	0.998927	17.1	352	351	0.998927	5.45	352	351	0.998927	1	352	351
353	352	0.998212	18.225	353	352	0.998212	4.425	353	352	0.998212	109.25	353	352	0.998212	32.475	353	352	0.998212	29.3	353	352	0.998212	225.25	353	352	0.998212	2212.5	353	352	0.998212	391.775	353	352	0.998212	320.575	353	352	0.998212	37.7	353	352	0.998212	15.65	353	352	0.998212	3	353	352
354	353	0.997496	5.95	354	353	0.997496	3.1	354	353	0.997496	49	354	353	0.997496	7.925	354	353	0.997496	6	354	353	0.997496	75.5	354	353	0.997496	1750	354	353	0.997496	131.725	354	353	0.997496	0.4	354	353	0.997496	17.1	354	353	0.997496	5.45	354	353	0.997496	1	354	353
355	354	0.996781	18.225	355	354	0.996781	4.425	355	354	0.996781	109.25	355	354	0.996781	32.475	355	354	0.996781	29.3	355	354	0.996781	225.25	355	354	0.996781	2212.5	355	354	0.996781	391.775	355	354	0.996781	320.575	355	354	0.996781	37.7	355	354	0.996781	15.65	355	354	0.996781	3	355	354
356	355	0.996066	5.95	356	355	0.996066	3.1	356	355	0.996066	49	356	355	0.996066	7.925	356	355	0.996066	6	356	355	0.996066	75.5	356	355	0.996066	1750	356	355	0.996066	131.725	356	355	0.996066	0.4	356	355	0.996066	17.1	356	355	0.996066	5.45	356	355	0.996066	1	356	355
357	356	0.995351	18.225	357	356	0.995351	4.425	357	356	0.995351	109.25	357	356	0.995351	32.475	357	356	0.995351	29.3	357	356	0.995351	225.25	357	356	0.995351	2212.5	357	356	0.995351	391.775	357	356	0.995351	320.575	357	356	0.995351	37.7	357	356	0.995351	15.65	357	356	0.995351	3	357	356
358	357	0.994635	5.95	358	357	0.994635	3.1	358	357	0.994635	49	358	357	0.994635	7.925	358	357	0.994635	6	358	357	0.994635	75.5	358	357	0.994635	1750	358	357	0.994635	131.725	358	357	0.994635	0.4	358	357	0.994635	17.1	358	357	0.994635	5.45	358	357	0.994635	1	358	357
359	358	0.99392	18.225	359	358	0.99392	4.425	359	358	0.99392	109.25	359	358	0.99392	32.475	359	358	0.99392	29.3	359	358	0.99392	225.25	359	358	0.99392	2212.5	359	358	0.99392	391.775	359	358	0.99392	320.575	359	358	0.99392	37.7	359	358	0.99392	15.65	359	358	0.99392	3	359	358
360	359	0.993205	5.95	360	359	0.993205	3.1	360	359	0.993205	49	360	359	0.993205	7.925	360	359	0.993205	6	360	359	0.993205	75.5	360	359	0.993205	1750	360	359	0.993205	131.725	360	359	0.993205	0.4	360	359	0.993205	17.1	360	359	0.993205	5.45	360	359	0.993205	1	360	359
361	360	0.992489	18.225	361	360	0.992489	4.425	361	360	0.992489	109.25	361	360	0.992489	32.475	361	360	0.992489	29.3	361	360	0.992489	225.25	361	360	0.992489	2212.5	361	360	0.992489	391.775	361	360	0.992489	320.575	361	360	0.992489	37.7	361	360	0.992489	15.65	361	360	0.992489	3	361	360
362	361	0.991774	5.95	362	361	0.991774	3.1	362	361	0.991774	49	362	361	0.991774	7.925	362	361	0.991774	6	362	361	0.991774	75.5	362	361	0.991774	1750	362	361	0.991774	131.725	362	361	0.991774	0.4	362	361	0.991774	17.1	362	361	0.991774	5.45	362	361	0.991774	1	362	361
363	362	0.991059	18.225	363	362	0.991059	4.425	363	362	0.991059	109.25	363	362	0.991059	32.475	363	362	0.991059	29.3	363	362	0.991059	225.25	363	362	0.991059	2212.5	363	362	0.991059	391.775	363	362	0.991059	320.575	363	362	0.991059	37.7	363	362	0.991059	15.65	363	362	0.991059	3	363	362
364	363	0.990343	5.95	364	363	0.990343	3.1	364	363	0.990343	49	364	363	0.990343	7.925	364	363	0.990343	6	364	363	0.990343	75.5	364	363	0.990343	1750	364	363	0.990343	131.725	364	363	0.990343	0.4	364	363	0.990343	17.1	364	363	0.990343	5.45	364	363	0.990343	1	364	363
365	364	0.989628	18.225	365	364	0.989628	4.425	365	364	0.989628	109.25	365	364	0.989628	32.475	365	364	0.989628	29.3	365	364	0.989628	225.25	365	364	0.989628	2212.5	365	364	0.989628	391.775	365	364	0.989628	320.575	365	364	0.989628	37.7	365	364	0.989628	15.65	365	364	0.989628	3	365	364
366	365	0.988913	5.95	366	365	0.988913	3.1	366	365	0.988913	49	366	365	0.988913	7.925	366	365	0.988913	6	366	365	0.988913	75.5	366	365	0.988913	1750	366	365	0.988913	131.725	366	365	0.988913	0.4	366	365	0.988913	17.1	366	365	0.988913	5.45	366	365	0.988913	1	366	365
367	366	0.988197	18.225	367	366	0.988197	4.425	367	366	0.988197	109.25	367	366	0.988197	32.475	367	366	0.988197	29.3	367	366	0.988197	225.25	367	366	0.988197	2212.5	367	366	0.988197	391.775	367	366	0.988197	320.575	367	366	0.988197	37.7	367	366	0.988197	15.65	367	366	0.988197	3	367	366
368	367	0.987482	5.95	368	367	0.987482	3.1	368	367	0.987482	49	368	367	0.987482	7.925	368	367	0.987482	6	368	367	0.987482	75.5	368	367	0.987482	1750	368	367	0.987482	131.725	368	367	0.987482	0.4	368	367	0.987482	17.1	368	367	0.987482	5.45	368	367	0.987482	1	368	367
369	368	0.986767	18.225	369	368	0.986767	4.425	369	368	0.986767	109.25	369	368	0.986767	32.475	369	368	0.986767	29.3	369	368	0.986767	225.25	369	368	0.986767	2212.5	369	368	0.986767	391.775	369	368	0.986767	320.575	369	368	0.986767	37.7	369	368	0.986767	15.65	369	368	0.986767	3	369	368
370	369	0.986052	5.95	370	369	0.986052	3.1	370	369	0.986052	49	370	369	0.986052	7.925	370	369	0.986052	6	370	369	0.986052	75.5	370	369	0.986052	1750	370	369	0.986052	131.725	370	369	0.986052	0.4	370	369	0.986052	17.1	370	369	0.986052	5.45	370	369	0.986052	1	370	369
371	370	0.985336	18.225	371	370	0.985336	4.425	371	370	0.985336	109.25	371	370	0.985336	32.475	371	370	0.985336	29.3	371	370	0.985336	225.25	371	370	0.985336	2212.5	371	370	0.985336	391.775	371	370	0.985336	320.575	371	370	0.985336	37.7	371	370	0.985336	15.65	371	370	0.985336	3	371	370
372	371	0.984621	5.95	372	371	0.984621	3.1	372	371	0.984621	49	372	371	0.984621	7.925	372	371	0.984621	6	372	371	0.984621	75.5	372	371	0.984621	1750	372	371	0.984621	131.725	372	371	0.984621	0.4	372	371	0.984621	17.1	372	371	0.984621	5.45	372	371	0.984621	1	372	371
373	372	0.983906	18.225	373	372	0.983906	4.425	373	372	0.983906	109.25	373	372	0.983906	32.475	373	372	0.983906	29.3	373	372	0.983906	225.25	373	372	0.983906	2212.5	373	372	0.983906	391.775	373	372	0.983906	320.575	373	372	0.983906	37.7	373	372	0.983906	15.65	373	372	0.983906	3	373	372
374	373	0.98319	5.95	374	373	0.98319	3.1	374	373	0.98319	49	374	373	0.98319	7.925	374	373	0.98319	6	374	373	0.98319	75.5	374	373	0.98319	1750	374	373	0.98319	131.725	374	373	0.98319	0.4	374	373	0.98319	17.1	374	373	0.98319	5.45	374	373	0.98319	1	374	373
375	374	0.982475	18.225	375	374	0.982475	4.425	375	374	0.982475	109.25	375	374	0.982475	32.475	375	374	0.982475	29.3	375	374	0.982475	225.25	375	374	0.982475	2212.5	375	374	0.982475	391.775	375	374	0.982475	320.575	375	374	0.982475	37.7	375	374	0.982475	15.65	375	374	0.982475	3	375	374
376	375	0.98176	5.95	376	375	0.98176	3.1	376	375	0.98176	49	376	375	0.98176	7.925	376	375	0.98176	6	376	375	0.98176	75.5	376	375	0.98176	1750	376	375	0.98176	131.725	376	375	0.98176	0.4	376	375	0.98176	17.1	376	375	0.98176	5.45	376	375	0.98176	1	376	375
377	376	0.981044	18.225	377	376	0.981044	4.425	377	376	0.981044	109.25	377	376	0.981044	32.475	377	376	0.981044	29.3	377	376	0.981044	225.25	377	376	0.981044	2212.5	377	376	0.981044	391.775	377	376	0.981044	320.575	377	376	0.981044	37.7	377	376	0.981044	15.65	377	376	0.981044	3	377	376
378	377	0.980329	5.95	378	377	0.980329	3.1	378	377	0.980329	49	378	377	0.980329	7.925	378	377	0.980329	6	378	377	0.980329	75.5	378	377	0.980329	1750	378	377	0.980329	131.725	378	377	0.980329	0.4	378	377	0.980329	17.1	378	377	0.980329	5.45	378	377	0.980329	1	378	377
379	378	0.979614	18.225	379	378	0.979614	4.425	379	378	0.979614	109.25	379	378	0.979614	32.475	379	378	0.979614	29.3	379	378	0.979614	225.25	379	378	0.979614	2212.5	379	378	0.979614	391.775	379	378	0.979614	320.575	379	378	0.979614	37.7	379	378	0.979614	15.65	379	378	0.979614	3	379	378
380	379	0.978898	5.95	380	379	0.978898	3.1	380	379	0.978898	49	380	379	0.978898	7.925	380	379	0.978898	6	380	379	0.978898	75.5	380	379	0.978898	1750	380	379	0.978898	131.725	380	379	0.978898	0.4	380	379	0.978898	17.1	380	379	0.978898	5.45	380	379	0.978898	1	380	379
381	380	0.978183	18.225	381	380	0.978183	4.425	381	380	0.978183	109.25	381	380	0.978183	32.475	381	380	0.978183	29.3	381	380	0.978183	225.25	381	380	0.978183	2212.5	381	380	0.978183	391.775	381	380	0.978183	320.575	381	380	0.978183	37.7	381	380	0.978183	15.65	381	380	0.978183	3	381	380
382	381	0.977468	5.95	382	381	0.977468	3.1	382	381	0.977468	49	382	381	0.977468	7.925	382	381	0.977468	6	382	381	0.977468	75.5	382	381	0.977468	1750	382	381	0.977468	131.725	382	381	0.977468	0.4	382	381	0.977468	17.1	382	381	0.977468	5.45	382	381	0.977468	1	382	381
383	382	0.976753	18.225	383	382	0.976753	4.425	383	382	0.976753	109.25	383	382	0.976753	32.475	383	382	0.976753	29.3	383	382	0.976753	225.25	383	382	0.976753	2212.5	383	382	0.976753	391.775	383	382	0.976753	320.575	383	382	0.976753	37.7	383	382	0.976753	15.65	383	382	0.976753	3	383	382
384	383	0.976037	5.95	384	383	0.976037	3.1	384	383	0.976037	49	384	383	0.976037	7.925	384	383	0.976037	6	384	383	0.976037	75.5	384	383	0.976037	1750	384	383	0.976037	131.725	384	383	0.976037	0.4	384	383	0.976037	17.1	384	383	0.976037	5.45	384	383	0.976037	1	384	383
385	384	0.975322	18.225	385	384	0.975322	4.425	385	384	0.975322	109.25	385	384	0.975322	32.475	385	384	0.975322	29.3	385	384	0.975322	225.25	385	384	0.975322	2212.5	385	384	0.975322	391.775	385	384	0.975322	320.575	385	384	0.975322	37.7	385	384	0.975322	15.65	385	384	0.975322	3	385	384
386	385	0.974607	5.95	386	385	0.974607	3.1	386	385	0.974607	49	386	385	0.974607	7.925	386	385	0.974607	6	386	385	0.974607	75.5	386	385	0.974607	1750	386	385	0.974607	131.725	386	385	0.974607	0.4	386	385	0.974607	17.1	386	385	0.974607	5.45	386	385	0.974607	1	386	385
387	386	0.973891	18.225	387	386	0.973891	4.425	387	386	0.973891	109.25	387	386	0.973891	32.475	387	386	0.973891	29.3	387	386	0.973891	225.25	387	386	0.973891	2212.5	387	386	0.973891	391.775	387	386	0.973891	320.575	387	386	0.973891	37.7	387	386	0.973891	15.65	387	386	0.973891	3	387	386
388	387	0.973176	5.95	388	387	0.973176	3.1	388	387	0.973176	49	388	387	0.973176	7.925	388	387	0.973176	6	388	387	0.973176	75.5	388	387	0.973176	1750	388	387	0.973176	131.725	388	387	0.973176	0.4	388	387	0.973176	17.1	388	387	0.973176	5.45	388	387	0.973176	1	388	387
389	388	0.972461	18.225	389	388	0.972461	4.425	389	388	0.972461	109.25	389	388	0.972461	32.475	389	388	0.972461	29.3	389	388	0.972461	225.25	389	388	0.972461	2212.5	389	388	0.972461	391.775	389	388	0.972461	320.575	389	388	0.972461	37.7	389	388	0.972461	15.65	389	388	0.972461	3	389	388
390	389	0.971745	5.95	390	389	0.971745	3.1	390	389	0.971745	49	390	389	0.971745	7.925	390	389	0.971745	6	390	389	0.971745	75.5	390	389	0.971745	1750	390	389	0.971745	131.725	390	389	0.971745	0.4	390	389	0.971745	17.1	390	389	0.971745	5.45	390	389	0.971745	1	390	389
391	390	0.97103	18.225	391	390	0.97103	4.425	391	390	0.97103	109.25	391	390	0.97103	32.475	391	390	0.97103	29.3	391	390	0.97103	225.25	391	390	0.97103	2212.5	391	390	0.97103	391.775	391	390	0.97103	320.575	391	390	0.97103	37.7	391	390	0.97103	15.65	391	390	0.97103	3	391	390
392	391	0.970315	5.95	392	391	0.970315	3.1	392	391	0.970315	49	392	391	0.970315	7.925	392	391	0.970315	6	392	391	0.970315	75.5	392	391	0.970315	1750	392	391	0.970315	131.725	392	391	0.970315	0.4	392	391	0.970315	17.1	392	391	0.970315	5.45	392	391	0.970315	1	392	391
393	392	0.969599	18.225	393	392	0.969599	4.425	393	392	0.969599	109.25	393	392	0.969599	32.475	393	392	0.969599	29.3	393	392	0.969599	225.25	393	392	0.969599	2212.5	393	392	0.969599	391.775	393	392	0.969599	320.575	393	392	0.969599	37.7	393	392	0.969599	15.65	393	392	0.969599	3	393	392
394	393	0.968884	5.95	394	393	0.968884	3.1	394	393	0.968884	49	394	393	0.968884	7.925	394	393	0.968884	6	394	393	0.968884	75.5	394	393	0.968884	1750	394	393	0.968884	131.725	394	393	0.968884	0.4	394	393	0.968884	17.1	394	393	0.968884	5.45	394	393	0.968884	1	394	393
395	394	0.968169	18.225	395	394	0.968169	4.425	395	394	0.968169	109.25	395	394	0.968169	32.475	395	394	0.968169	29.3	395	394	0.968169	225.25	395	394	0.968169	2212.5	395	394	0.968169	391.775	395	394	0.968169	320.575	395	394	0.968169	37.7	395	394	0.968169	15.65	395	394	0.968169	3	395	394
396	395	0.967454	5.95	396	395	0.967454	3.1	396	395	0.967454	49	396	395	0.967454	7.925	396	395	0.967454	6	396	395	0.967454	75.5	396	395	0.967454	1750	396	395	0.967454	131.725	396	395	0.967454	0.4	396	395	0.967454	17.1	396	395	0.967454	5.45	396	395	0.967454	1	396	395
397	396	0.966738	18.225	397	396	0.966738	4.425	397	396	0.966738	109.25	397	396	0.966738	32.475	397	396	0.966738	29.3	397	396	0.966738	225.25	397	396	0.966738	2212.5	397	396	0.966738	391.775	397	396	0.966738	320.575	397	396	0.966738	37.7	397	396	0.966738	15.65	397	396	0.966738	3	397	396
398	397	0.966023	5.95	398	397	0.966023	3.1	398	397	0.966023	49	398	397	0.966023	7.925	398	397	0.966023	6	398	397	0.966023	75.5	398	397	0.966023	1750	398	397	0.966023	131.725	398	397	0.966023	0.4	398	397	0.966023	17.1	398	397	0.966023	5.45	398	397	0.966023	1	398	397
399	398	0.965308	18.225	399	398	0.965308	4.425	399	398	0.965308	109.25	399	398	0.965308	32.475	399	398	0.965308	29.3	399	398	0.965308	225.25	399	398	0.965308	2212.5	399	398	0.965308	391.775	399	398	0.965308	320.575	399	398	0.965308	37.7	399	398	0.965308	15.65	399	398	0.965308	3	399	398
400	399	0.964592	5.95	400	399	0.964592	3.1	400	399	0.964592	49	400	399	0.964592	7.925	400	399	0.964592	6	400	399	0.964592	75.5	400	399	0.964592	1750	400	399	0.964592	131.725	400	399	0.964592	0.4	400	399	0.964592	17.1	400	399	0.964592	5.45	400	399	0.964592	1	400	399
401	400	0.963877	18.225	401	400	0.963877	4.425	401	400	0.963877	109.25	401	400	0.963877	32.475	401	400	0.963877	29.3	401	400	0.963877	225.25	401	400	0.963877	2212.5	401	400	0.963877	391.775	401	400	0.963877	320.575	401	400	0.963877	37.7	401	400	0.963877	15.65	401	400	0.963877	3	401	400
402	401	0.963162	5.95	402	401	0.963162	3.1	402	401	0.963162	49	402	401	0.963162	7.925	402	401	0.963162	6	402	401	0.963162	75.5	402	401	0.963162	1750	402	401	0.963162	131.725	402	401	0.963162	0.4	402	401	0.963162	17.1	402	401	0.963162	5.45	402	401	0.963162	1	402	401
403	402	0.962446	18.225	403	402	0.962446	4.425	403	402	0.962446	109.25	403	402	0.962446	32.475	403	402	0.962446	29.3	403	402	0.962446	225.25	403	402	0.962446	2212.5	403	402	0.962446	391.775	403	402	0.962446	320.575	403	402	0.962446	37.7	403	402	0.962446	15.65	403	402	0.962446	3	403	402
404	403	0.961731	5.95	404	403	0.961731	3.1	404	403	0.961731	49	404	403	0.961731	7.925	404	403	0.961731	6	404	403	0.961731	75.5	404	403	0.961731	1750	404	403	0.961731	131.725	404	403	0.961731	0.4	404	403	0.961731	17.1	404	403	0.961731	5.45	404	403	0.961731	1	404	403
405	404	0.961016	18.225	405	404	0.961016	4.425	405	404	0.961016	109.25	405	404	0.961016	32.475	405	404	0.961016	29.3	405	404	0.961016	225.25	405	404	0.961016	2212.5	405	404	0.961016	391.775	405	404	0.961016	320.575	405	404	0.961016	37.7	405	404	0.961016	15.65	405	404	0.961016	3	405	404
406	405	0.9603	5.95	406	405	0.9603	3.1	406	405	0.9603	49	406	405	0.9603	7.925	406	405	0.9603	6	406	405	0.9603	75.5	406	405	0.9603	1750	406	405	0.9603	131.725	406	405	0.9603	0.4	406	405	0.9603	17.1	406	405	0.9603	5.45	406	405	0.9603	1	406	405
407	406	0.959585	18.225	407	406	0.959585	4.425	407	406	0.959585	109.25	407	406	0.959585	32.475	407	406	0.959585	29.3	407	406	0.959585	225.25	407	406	0.959585	2212.5	407	406	0.959585	391.775	407	406	0.959585	320.575	407	406	0.959585	37.7	407	406	0.959585	15.65	407	406	0.959585	3	407	406
408	407	0.95887	5.95	408	407	0.95887	3.1	408	407	0.95887	49	408	407	0.95887	7.925	408	407	0.95887	6	408	407	0.95887	75.5	408	407	0.95887	1750	408	407	0.95887	131.725	408	407	0.95887	0.4	408	407	0.95887	17.1	408	407	0.95887	5.45	408	407	0.95887	1	408	407
409	408	0.958155	18.225	409	408	0.958155	4.425	409	408	0.958155	109.25	409	408	0.958155	32.475	409	408	0.958155	29.3	409	408	0.958155	225.25	409	408	0.958155	2212.5	409	408	0.958155	391.775	409	408	0.958155	320.575	409	408	0.958155	37.7	409	408	0.958155	15.65	409	408	0.958155	3	409	408
410	409	0.957439	5.95	410	409	0.957439	3.1	410	409	0.957439	49	410	409	0.957439	7.925	410	409	0.957439	6	410	409	0.957439	75.5	410	409	0.957439	1750	410	409	0.957439	131.725	410	409	0.957439	0.4	410	409	0.957439	17.1	410	409	0.957439	5.45	410	409	0.957439	1	410	409
411	410	0.956724	18.225	411	410	0.956724	4.425	411	410	0.956724	109.25	411	410	0.956724	32.475	411	410	0.956724	29.3	411	410	0.956724	225.25	411	410	0.956724	2212.5	411	410	0.956724	391.775	411	410	0.956724	320.575	411	410	0.956724	37.7	411	410	0.956724	15.65	411	410	0.956724	3	411	410
412	411	0.956009	5.95	412	411	0.956009	3.1	412	411	0.956009	49	412	411	0.956009	7.925	412	411	0.956009	6	412	411	0.956009	75.5	412	411	0.956009	1750	412	411	0.956009	131.725	412	411	0.956009	0.4	412	411	0.956009	17.1	412	411	0.956009	5.45	412	411	0.956009	1	412	411
413	412	0.955293	18.225	413	412	0.955293	4.425	413	412	0.955293	109.25	413	412	0.955293	32.475	413	412	0.955293	29.3	413	412	0.955293	225.25	413	412	0.955293	2212.5	413	412	0.955293	391.775	413	412	0.955293	320.575	413	412	0.955293	37.7	413	412	0.955293	15.65	413	412	0.955293	3	413	412
414	413	0.954578	5.95	414	413	0.954578	3.1	414	413	0.954578	49	414	413	0.954578	7.925	414	413	0.954578	6	414	413	0.954578	75.5	414	413	0.954578	1750	414	413	0.954578	131.725	414	413	0.954578	0.4	414	413	0.954578	17.1	414	413	0.954578	5.45	414	413	0.954578	1	414	413
415	414	0.953863	18.225	415	414	0.953863	4.425	415	414	0.953863	109.25	415	414	0.953863	32.475	415	414	0.953863	29.3	415	414	0.953863	225.25	415	414	0.953863	2212.5	415	414	0.953863	391.775	415	414	0.953863	320.575	415	414	0.953863	37.7	415	414	0.953863	15.65	415	414	0.953863	3	415	414
416	415	0.953147	5.95	416	415	0.953147	3.1	416	415	0.953147	49	416	415	0.953147	7.925	416	415	0.953147	6	416	415	0.953147	75.5	416	415	0.953147	1750	416	415	0.953147	131.725	416	415	0.953147	0.4	416	415	0.953147	17.1	416	415	0.953147	5.45	416	415	0.953147	1	416	415
417	416	0.952432	18.225	417	416	0.952432	4.425	417	416	0.952432	109.25	417	416	0.952432	32.475	417	416	0.952432	29.3	417	416	0.952432	225.25	417	416	0.952432	2212.5	417	416	0.952432	391.775	417	416	0.952432	320.575	417	416	0.952432	37.7	417	416	0.952432	15.65	417	416	0.952432	3	417	416
418	417	0.951717	5.95	418	417	0.951717	3.1	418	417	0.951717	49	418	417	0.951717	7.925	418	417	0.951717	6	418	417	0.951717	75.5	418	417	0.951717	1750	418	417	0.951717	131.725	418	417	0.951717	0.4	418	417	0.951717	17.1	418	417	0.951717	5.45	418	417	0.951717	1	418	417
419	418	0.951001	18.225	419	418	0.951001	4.425	419	418	0.951001	109.25	419	418	0.951001	32.475	419	418	0.951001	29.3	419	418	0.951001	225.25	419	418	0.951001	2212.5	419	418	0.951001	391.775	419	418	0.951001	320.575	419	418	0.951001	37.7	419	418	0.951001	15.65	419	418	0.951001	3	419	418
420	419	0.950286	5.95	420	419	0.950286	3.1	420	419	0.950286	49	420	419	0.950286	7.925	420	419	0.950286	6	420	419	0.950286	75.5	420	419	0.950286	1750	420	419	0.950286	131.725	420	419	0.950286	0.4	420	419	0.950286	17.1	420	419	0.950286	5.45	420	419	0.950286	1	420	419
421	420	0.949571	18.225	421	420	0.949571	4.425	421	420	0.949571	109.25	421	420	0.949571	32.475	421	420	0.949571	29.3	421	420	0.949571	225.25	421	420	0.949571	2212.5	421	420	0.949571	391.775	421	420	0.949571	320.575	421	420	0.949571	37.7	421	420	0.949571	15.65	421	420	0.949571	3	421	420
422	421	0.948856	5.95	422	421	0.948856	3.1	422	421	0.948856	49	422	421	0.948856	7.925	422	421	0.948856	6	422	421	0.948856	75.5	422	421	0.948856	1750	422	421	0.948856	131.725	422	421	0.948856	0.4	422	421	0.948856	17.1	422	421	0.948856	5.45	422	421	0.948856	1	422	421
423	422	0.94814	18.225	423	422	0.94814	4.425	423	422	0.94814	109.25	423	422	0.94814	32.475	423	422	0.94814	29.3	423	422	0.94814	225.25	423	422	0.94814	2212.5	423	422	0.94814	391.775	423	422	0.94814	320.575	423	422	0.94814	37.7	423	422	0.94814	15.65	423	422	0.94814	3	423	422
424	423	0.947425	5.95	424	423	0.947425	3.1	424	423	0.947425	49	424	423	0.947425	7.925	424	423	0.947425	6	424	423	0.947425	75.5	424	423	0.947425	1750	424	423	0.947425	131.725	424	423	0.947425	0.4	424	423	0.947425	17.1	424	423	0.947425	5.45	424	423	0.947425	1	424	423
425	424	0.94671	18.225	425	424	0.94671	4.425	425	424	0.94671	109.25	425	424	0.94671	32.475	425	424	0.94671	29.3	425	424	0.94671	225.25	425	424	0.94671	2212.5	425	424	0.94671	391.775	425	424	0.94671	320.575	425	424	0.94671	37.7	425	424	0.94671	15.65	425	424	0.94671	3	425	424
426	425	0.945994	5.95	426	425	0.945994	3.1	426	425	0.945994	49	426	425	0.945994	7.925	426	425	0.945994	6	426	425	0.945994	75.5	426	425	0.945994	1750	426	425	0.945994	131.725	426	425	0.945994	0.4	426	425	0.945994	17.1	426	425	0.945994	5.45	426	425	0.945994	1	426	425
427	426	0.945279	18.225	427	426	0.945279	4.425	427	426	0.945279	109.25	427	426	0.945279	32.475	427	426	0.945279	29.3	427	426	0.945279	225.25	427	426	0.945279	2212.5	427	426	0.945279	391.775	427	426	0.945279	320.575	427	426	0.945279	37.7	427	426	0.945279	15.65	427	426	0.945279	3	427	426
428	427	0.944564	5.95	428	427	0.944564	3.1	428	427	0.944564	49	428	427	0.944564	7.925	428	427	0.944564	6	428	427	0.944564	75.5	428	427	0.944564	1750	428	427	0.944564	131.725	428	427	0.944564	0.4	428	427	0.944564	17.1	428	427	0.944564	5.45	428	427	0.944564	1	428	427
429	428	0.943848	18.225	429	428	0.943848	4.425	429	428	0.943848	109.25	429	428	0.943848	32.475	429	428	0.943848	29.3	429	428	0.943848	225.25	429	428	0.943848	2212.5	429	428	0.943848	391.775	429	428	0.943848	320.575	429	428	0.943848	37.7	429	428	0.943848	15.65	429	428	0.943848	3	429	428
430	429	0.943133	5.95	430	429	0.943133	3.1	430	429	0.943133	49	430	429	0.943133	7.925	430	429	0.943133	6	430	429	0.943133	75.5	430	429	0.943133	1750	430	429	0.943133	131.725	430	429	0.943133	0.4	430	429	0.943133	17.1	430	429	0.943133	5.45	430	429	0.943133	1	430	429
431	430	0.942418	18.225	431	430	0.942418	4.425	431	430	0.942418	109.25	431	430	0.942418	32.475	431	430	0.942418	29.3	431	430	0.942418	225.25	431	430	0.942418	2212.5	431	430	0.942418	391.775	431	430	0.942418	320.575	431	430	0.942418	37.7	431	430	0.942418	15.65	431	430	0.942418	3	431	430
432	431	0.941702	5.95	432	431	0.941702	3.1	432	431	0.941702	49	432	431	0.941702	7.925	432	431	0.941702	6	432	431	0.941702	75.5	432	431	0.941702	1750	432	431	0.941702	131.725	432	431	0.941702	0.4	432	431	0.941702	17.1	432	431	0.941702	5.45	432	431	0.941702	1	432	431
433	432	0.940987	18.225	433	432	0.940987	4.425	433	432	0.940987	109.25	433	432	0.940987	32.475	433	432	0.940987	29.3	433	432	0.940987	225.25	433	432	0.940987	2212.5	433	432	0.940987	391.775	433	432	0.940987	320.575	433	432	0.940987	37.7	433	432	0.940987	15.65	433	432	0.940987	3	433	432
434	433	0.940272	5.95	434	433	0.940272	3.1	434	433	0.940272	49	434	433	0.940272	7.925	434	433	0.940272	6	434	433	0.940272	75.5	434	433	0.940272	1750	434	433	0.940272	131.725	434	433	0.940272	0.4	434	433	0.940272	17.1	434	433	0.940272	5.45	434	433	0.940272	1	434	433
435	434	0.939557	18.225	435	434	0.939557	4.425	435	434	0.939557	109.25	435	434	0.939557	32.475	435	434	0.939557	29.3	435	434	0.939557	225.25	435	434	0.939557	2212.5	435	434	0.939557	391.775	435	434	0.939557	320.575	435	434	0.939557	37.7	435	434	0.939557	15.65	435	434	0.939557	3	435	434
436	435	0.938841	5.95	436	435	0.938841	3.1	436	435	0.938841	49	436	435	0.938841	7.925	436	435	0.938841	6	436	435	0.938841	75.5	436	435	0.938841	1750	436	435	0.938841	131.725	436	435	0.938841	0.4	436	435	0.938841	17.1	436	435	0.938841	5.45	436	435	0.938841	1	436	435
437	436	0.938126	18.225	437	436	0.938126	4.425	437	436	0.938126	109.25	437	436	0.938126	32.475	437	436	0.938126	29.3	437	436	0.938126	225.25	437	436	0.938126	2212.5	437	436	0.938126	391.775	437	436	0.938126	320.575	437	436	0.938126	37.7	437	436	0.938126	15.65	437	436	0.938126	3	437	436
438	437	0.937411	5.95	438	437	0.937411	3.1	438	437	0.937411	49	438	437	0.937411	7.925	438	437	0.937411	6	438	437	0.937411	75.5	438	437	0.937411	1750	438	437	0.937411	131.725	438	437	0.937411	0.4	438	437	0.937411	17.1	438	437	0.937411	5.45	438	437	0.937411	1	438	437
439	438	0.936695	18.225	439	438	0.936695	4.425	439	438	0.936695	109.25	439	438	0.936695	32.475	439	438	0.936695	29.3	439	438	0.936695	225.25	439	438	0.936695	2212.5	439	438	0.936695	391.775	439	438	0.936695	320.575	439	438	0.936695	37.7	439	438	0.936695	15.65	439	438	0.936695	3	439	438
440	439	0.93598	5.95	440	439	0.93598	3.1	440	439	0.93598	49	440	439	0.93598	7.925	440	439	0.93598	6	440	439	0.93598	75.5	440	439	0.93598	1750	440	439	0.93598	131.725	440	439	0.93598	0.4	440	439	0.93598	17.1	440	439	0.93598	5.45	440	439	0.93598	1	440	439
441	440	0.935265	18.225	441	440	0.935265	4.425	441	440	0.935265	109.25	441	440	0.935265	32.475	441	440	0.935265	29.3	441	440	0.935265	225.25	441	440	0.935265	2212.5	441	440	0.935265	391.775	441	440	0.935265	320.575	441	440	0.935265	37.7	441	440	0.935265	15.65	441	440	0.935265	3	441	440
442	441	0.934549	5.95	442	441	0.934549	3.1	442	441	0.934549	49	442	441	0.934549	7.925	442	441	0.934549	6	442	441	0.934549	75.5	442	441	0.934549	1750	442	441	0.934549	131.725	442	441	0.934549	0.4	442	441	0.934549	17.1	442	441	0.934549	5.45	442	441	0.934549	1	442	441
443	442	0.933834	18.225	443	442	0.933834	4.425	443	442	0.933834	109.25	443	442	0.933834	32.475	443	442	0.933834	29.3	443	442	0.933834	225.25	443	442	0.933834	2212.5	443	442	0.933834	391.775	443	442	0.933834	320.575	443	442	0.933834	37.7	443	442	0.933834	15.65	443	442	0.933834	3	443	442
444	443	0.933119	5.95	444	443	0.933119	3.1	444	443	0.933119	49	444	443	0.933119	7.925	444	443	0.933119	6	444	443	0.933119	75.5	444	443	0.933119	1750	444	443	0.933119	131.725	444	443	0.933119	0.4	444	443	0.933119	17.1	444	443	0.933119	5.45	444	443	0.933119	1	444	443
445	444	0.932403	18.225	445	444	0.932403	4.425	445	444	0.932403	109.25	445	444	0.932403	32.475	445	444	0.932403	29.3	445	444	0.932403	225.25	445	444	0.932403	2212.5	445	444	0.932403	391.775	445	444	0.932403	320.575	445	444	0.932403	37.7	445	444	0.932403	15.65	445	444	0.932403	3	445	444
446	445	0.931688	5.95	446	445	0.931688	3.1	446	445	0.931688	49	446	445	0.931688	7.925	446	445	0.931688	6	446	445	0.931688	75.5	446	445	0.931688	1750	446	445	0.931688	131.725	446	445	0.931688	0.4	446	445	0.931688	17.1	446	445	0.931688	5.45	446	445	0.931688	1	446	445
447	446	0.930973	18.225	447	446	0.930973	4.425	447	446	0.930973	109.25	447	446	0.930973	32.475	447	446	0.930973	29.3	447	446	0.930973	225.25	447	446	0.930973	2212.5	447	446	0.930973	391.775	447	446	0.930973	320.575	447	446	0.930973	37.7	447	446	0.930973	15.65	447	446	0.930973	3	447	446
448	447	0.930258	5.95	448	447	0.930258	3.1	448	447	0.930258	49	448	447	0.930258	7.925	448	447	0.930258	6	448	447	0.930258	75.5	448	447	0.930258	1750	448	447	0.930258	131.725	448	447	0.930258	0.4	448	447	0.930258	17.1	448	447	0.930258	5.45	448	447	0.930258	1	448	447
449	448	0.929542	18.225	449	448	0.929542	4.425	449	448	0.929542	109.25	449	448	0.929542	32.475	449	448	0.929542	29.3	449	448	0.929542	225.25	449	448	0.929542	2212.5	449	448	0.929542	391.775	449	448	0.929542	320.575	449	448	0.929542	37.7	449	448	0.929542	15.65	449	448	0.929542	3	449	448
450	449	0.928827	5.95	450	449	0.928827	3.1	450	449	0.928827	49	450	449	0.928827	7.925	450	449	0.928827	6	450	449	0.928827	75.5	450	449	0.928827	1750	450	449	0.928827	131.725	450	449	0.928827	0.4	450	449	0.928827	17.1	450	449	0.928827	5.45	450	449	0.928827	1	450	449
451	450	0.928112	18.225	451	450	0.928112	4.425	451	450	0.928112	109.25	451	450	0.928112	32.475	451	450	0.928112	29.3	451	450	0.928112	225.25	451	450	0.928112	2212.5	451	450	0.928112	391.775	451	450	0.928112	320.575	451	450	0.928112	37.7	451	450	0.928112	15.65	451	450	0.928112	3	451	450
452	451	0.927396	5.95	452	451	0.927396	3.1	452	451	0.927396	49	452	451	0.927396	7.925	452	451	0.927396	6	452	451	0.927396	75.5	452	451	0.927396	1750	452	451	0.927396	131.725	452	451	0.927396	0.4	452	451	0.927396	17.1	452	451	0.927396	5.45	452	451	0.927396	1	452	451
453	452	0.926681	18.225	453	452	0.926681	4.425	453	452	0.926681	109.25	453	452	0.926681	32.475	453	452	0.926681	29.3	453	452	0.926681	225.25	453	452	0.926681	2212.5	453	452	0.926681	391.775	453	452	0.926681	320.575	453	452	0.926681	37.7	453	452	0.926681	15.65	453	452	0.926681	3	453	452
454	453	0.925966	5.95	454	453	0.925966	3.1	454	453	0.925966	49	454	453	0.925966	7.925	454	453	0.925966	6	454	453	0.925966	75.5	454	453	0.925966	1750	454	453	0.925966	131.725	454	453	0.925966	0.4	454	453	0.925966	17.1	454	453	0.925966	5.45	454	453	0.925966	1	454	453
455	454	0.92525	18.225	455	454	0.92525	4.425	455	454	0.92525	109.25	455	454	0.92525	32.475	455	454	0.92525	29.3	455	454	0.92525	225.25	455	454	0.92525	2212.5	455	454	0.92525	391.775	455	454	0.92525	320.575	455	454	0.92525	37.7	455	454	0.92525	15.65	455	454	0.92525	3	455	454
456	455	0.924535	5.95	456	455	0.924535	3.1	456	455	0.924535	49	456	455	0.924535	7.925	456	455	0.924535	6	456	455	0.924535	75.5	456	455	0.924535	1750	456	455	0.924535	131.725	456	455	0.924535	0.4	456	455	0.924535	17.1	456	455	0.924535	5.45	456	455	0.924535	1	456	455
457	456	0.92382	18.225	457	456	0.92382	4.425	457	456	0.92382	109.25	457	456	0.92382	32.475	457	456	0.92382	29.3	457	456	0.92382	225.25	457	456	0.92382	2212.5	457	456	0.92382	391.775	457	456	0.92382	320.575	457	456	0.92382	37.7	457	456	0.92382	15.65	457	456	0.92382	3	457	456
458	457	0.923104	5.95	458	457	0.923104	3.1	458	457	0.923104	49	458	457	0.923104	7.925	458	457	0.923104	6	458	457	0.923104	75.5	458	457	0.923104	1750	458	457	0.923104	131.725	458	457	0.923104	0.4	458	457	0.923104	17.1	458	457	0.923104	5.45	458	457	0.923104	1	458	457
459	458	0.922389	18.225	459	458	0.922389	4.425	459	458	0.922389	109.25	459	458	0.922389	32.475	459	458	0.922389	29.3	459	458	0.922389	225.25	459	458	0.922389	2212.5	459	458	0.922389	391.775	459	458	0.922389	320.575	459	458	0.922389	37.7	459	458	0.922389	15.65	459	458	0.922389	3	459	458
460	459	0.921674	5.95	460	459	0.921674	3.1	460	459	0.921674	49	460	459	0.921674	7.925	460	459	0.921674	6	460	459	0.921674	75.5	460	459	0.921674	1750	460	459	0.921674	131.725	460	459	0.921674	0.4	460	459	0.921674	17.1	460	459	0.921674	5.45	460	459	0.921674	1	460	459
461	460	0.920959	18.225	461	460	0.920959	4.425	461	460	0.920959	109.25	461	460	0.920959	32.475	461	460	0.920959	29.3	461	460	0.920959	225.25	461	460	0.920959	2212.5	461	460	0.920959	391.775	461	460	0.920959	320.575	461	460	0.920959	37.7	461	460	0.920959	15.65	461	460	0.920959	3	461	460
462	461	0.920243	5.95	462	461	0.920243	3.1	462	461	0.920243	49	462	461	0.920243	7.925	462	461	0.920243	6	462	461	0.920243	75.5	462	461	0.920243	1750	462	461	0.920243	131.725	462	461	0.920243	0.4	462	461	0.920243	17.1	462	461	0.920243	5.45	462	461	0.920243	1	462	461
463	462	0.919528	18.225	463	462	0.919528	4.425	463	462	0.919528	109.25	463	462	0.919528	32.475	463	462	0.919528	29.3	463	462	0.919528	225.25	463	462	0.919528	2212.5	463	462	0.919528	391.775	463	462	0.919528	320.575	463	462	0.919528	37.7	463	462	0.919528	15.65	463	462	0.919528	3	463	462
464	463	0.918813	5.95	464	463	0.918813	3.1	464	463	0.918813	49	464	463	0.918813	7.925	464	463	0.918813	6	464	463	0.918813	75.5	464	463	0.918813	1750	464	463	0.918813	131.725	464	463	0.918813	0.4	464	463	0.918813	17.1	464	463	0.918813	5.45	464	463	0.918813	1	464	463
465	464	0.918097	18.225	465	464	0.918097	4.425	465	464	0.918097	109.25	465	464	0.918097	32.475	465	464	0.918097	29.3	465	464	0.918097	225.25	465	464	0.918097	2212.5	465	464	0.918097	391.775	465	464	0.918097	320.575	465	464	0.918097	37.7	465	464	0.918097	15.65	465	464	0.918097	3	465	464
466	465	0.917382	5.95	466	465	0.917382	3.1	466	465	0.917382	49	466	465	0.917382	7.925	466	465	0.917382	6	466	465	0.917382	75.5	466	465	0.917382	1750	466	465	0.917382	131.725	466	465	0.917382	0.4	466	465	0.917382	17.1	466	465	0.917382	5.45	466	465	0.917382	1	466	465
467	466	0.916667	18.225	467	466	0.916667	4.425	467	466	0.916667	109.25	467	466	0.916667	32.475	467	466	0.916667	29.3	467	466	0.916667	225.25	467	466	0.916667	2212.5	467	466	0.916667	391.775	467	466	0.916667	320.575	467	466	0.916667	37.7	467	466	0.916667	15.65	467	466	0.916667	3	467	466
468	467	0.915951	5.95	468	467	0.915951	3.1	468	467	0.915951	49	468	467	0.915951	7.925	468	467	0.915951	6	468	467	0.915951	75.5	468	467	0.915951	1750	468	467	0.915951	131.725	468	467	0.915951	0.4	468	467	0.915951	17.1	468	467	0.915951	5.45	468	467	0.915951	1	468	467
469	468	0.915236	18.225	469	468	0.915236	4.425	469	468	0.915236	109.25	469	468	0.915236	32.475	469	468	0.915236	29.3	469	468	0.915236	225.25	469	468	0.915236	2212.5	469	468	0.915236	391.775	469	468	0.915236	320.575	469	468	0.915236	37.7	469	468	0.915236	15.65	469	468	0.915236	3	469	468
470	469	0.914521	5.95	470	469	0.914521	3.1	470	469	0.914521	49	470	469	0.914521	7.925	470	469	0.914521	6	470	469	0.914521	75.5	470	469	0.914521	1750	470	469	0.914521	131.725	470	469	0.914521	0.4	470	469	0.914521	17.1	470	469	0.914521	5.45	470	469	0.914521	1	470	469
471	470	0.913805	18.225	471	470	0.913805	4.425	471	470	0.913805	109.25	471	470	0.913805	32.475	471	470	0.913805	29.3	471	470	0.913805	225.25	471	470	0.913805	2212.5	471	470	0.913805	391.775	471	470	0.913805	320.575	471	470	0.913805	37.7	471	470	0.913805	15.65	471	470	0.913805	3	471	470
472	471	0.91309	5.95	472	471	0.91309	3.1	472	471	0.91309	49	472	471	0.91309	7.925	472	471	0.91309	6	472	471	0.91309	75.5	472	471	0.91309	1750	472	471	0.91309	131.725	472	471	0.91309	0.4	472	471	0.91309	17.1	472	471	0.91309	5.45	472	471	0.91309	1	472	471
473	472	0.912375	18.225	473	472	0.912375	4.425	473	472	0.912375	109.25	473	472	0.912375	32.475	473	472	0.912375	29.3	473	472	0.912375	225.25	473	472	0.912375	2212.5	473	472	0.912375	391.775	473	472	0.912375	320.575	473	472	0.912375	37.7	473	472	0.912375	15.65	473	472	0.912375	3	473	472
474	473	0.91166	5.95	474	473	0.91166	3.1	474	473	0.91166	49	474	473	0.91166	7.925	474	473	0.91166	6	474	473	0.91166	75.5	474	473	0.91166	1750	474	473	0.91166	131.725	474	473	0.91166	0.4	474	473	0.91166	17.1	474	473	0.91166	5.45	474	473	0.91166	1	474	473
475	474	0.910944	18.225	475	474	0.910944	4.425	475	474	0.910944	109.25	475	474	0.910944	32.475	475	474	0.910944	29.3	475	474	0.910944	225.25	475	474	0.910944	2212.5	475	474	0.910944	391.775	475	474	0.910944	320.575	475	474	0.910944	37.7	475	474	0.910944	15.65	475	474	0.910944	3	475	474
476	475	0.910229	5.95	476	475	0.910229	3.1	476	475	0.910229	49	476	475	0.910229	7.925	476	475	0.910229	6	476	475	0.910229	75.5	476	475	0.910229	1750	476	475	0.910229	131.725	476	475	0.910229	0.4	476	475	0.910229	17.1	476	475	0.910229	5.45	476	475	0.910229	1	476	475
477	476	0.909514	18.225	477	476	0.909514	4.425	477	476	0.909514	109.25	477	476	0.909514	32.475	477	476	0.909514	29.3	477	476	0.909514	225.25	477	476	0.909514	2212.5	477	476	0.909514	391.775	477	476	0.909514	320.575	477	476	0.909514	37.7	477	476	0.909514	15.65	477	476	0.909514	3	477	476
478	477	0.908798	5.95	478	477	0.908798	3.1	478	477	0.908798	49	478	477	0.908798	7.925	478	477	0.908798	6	478	477	0.908798	75.5	478	477	0.908798	1750	478	477	0.908798	131.725	478	477	0.908798	0.4	478	477	0.908798	17.1	478	477	0.908798	5.45	478	477	0.908798	1	478	477
479	478	0.908083	18.225	479	478	0.908083	4.425	479	478	0.908083	109.25	479	478	0.908083	32.475	479	478	0.908083	29.3	479	478	0.908083	225.25	479	478	0.908083	2212.5	479	478	0.908083	391.775	479	478	0.908083	320.575	479	478	0.908083	37.7	479	478	0.908083	15.65	479	478	0.908083	3	479	478
480	479	0.907368	5.95	480	479	0.907368	3.1	480	479	0.907368	49	480	479	0.907368	7.925	480	479	0.907368	6	480	479	0.907368	75.5	480	479	0.907368	1750	480	479	0.907368	131.725	480	479	0.907368	0.4	480	479	0.907368	17.1	480	479	0.907368	5.45	480	479	0.907368	1	480	479
481	480	0.906652	18.225	481	480	0.906652	4.425	481	480	0.906652	109.25	481	480	0.906652	32.475	481	480	0.906652	29.3	481	480	0.906652	225.25	481	480	0.906652	2212.5	481	480	0.906652	391.775	481	480	0.906652	320.575	481	480	0.906652	37.7	481	480	0.906652	15.65	481	480	0.906652	3	481	480
482	481	0.905937	5.95	482	481	0.905937	3.1	482	481	0.905937	49	482	481	0.905937	7.925	482	481	0.905937	6	482	481	0.905937	75.5	482	481	0.905937	1750	482	481	0.905937	131.725	482	481	0.905937	0.4	482	481	0.905937	17.1	482	481	0.905937	5.45	482	481	0.905937	1	482	481
483	482	0.905222	18.225	483	482	0.905222	4.425	483	482	0.905222	109.25	483	482	0.905222	32.475	483	482	0.905222	29.3	483	482	0.905222	225.25	483	482	0.905222	2212.5	483	482	0.905222	391.775	483	482	0.905222	320.575	483	482	0.905222	37.7	483	482	0.905222	15.65	483	482	0.905222	3	483	482
484	483	0.904506	5.95	484	483	0.904506	3.1	484	483	0.904506	49	484	483	0.904506	7.925	484	483	0.904506	6	484	483	0.904506	75.5	484	483	0.904506	1750	484	483	0.904506	131.725	484	483	0.904506	0.4	484	483	0.904506	17.1	484	483	0.904506	5.45	484	483	0.904506	1	484	483
485	484	0.903791	18.225	485	484	0.903791	4.425	485	484	0.903791	109.25	485	484	0.903791	32.475	485	484	0.903791	29.3	485	484	0.903791	225.25	485	484	0.903791	2212.5	485	484	0.903791	391.775	485	484	0.903791	320.575	485	484	0.903791	37.7	485	484	0.903791	15.65	485	484	0.903791	3	485	484
486	485	0.903076	5.95	486	485	0.903076	3.1	486	485	0.903076	49	486	485	0.903076	7.925	486	485	0.903076	6	486	485	0.903076	75.5	486	485	0.903076	1750	486	485	0.903076	131.725	486	485	0.903076	0.4	486	485	0.903076	17.1	486	485	0.903076	5.45	486	485	0.903076	1	486	485
487	486	0.902361	18.225	487	486	0.902361	4.425	487	486	0.902361	109.25	487	486	0.902361	32.475	487	486	0.902361	29.3	487	486	0.902361	225.25	487	486	0.902361	2212.5	487	486	0.902361	391.775	487	486	0.902361	320.575	487	486	0.902361	37.7	487	486	0.902361	15.65	487	486	0.902361	3	487	486
488	487	0.901645	5.95	488	487	0.901645	3.1	488	487	0.901645	49	488	487	0.901645	7.925	488	487	0.901645	6	488	487	0.901645	75.5	488	487	0.901645	1750	488	487	0.901645	131.725	488	487	0.901645	0.4	488	487	0.901645	17.1	488	487	0.901645	5.45	488	487	0.901645	1	488	487
489	488	0.90093	18.225	489	488	0.90093	4.425	489	488	0.90093	109.25	489	488	0.90093	32.475	489	488	0.90093	29.3	489	488	0.90093	225.25	489	488	0.90093	2212.5	489	488	0.90093	391.775	489	488	0.90093	320.575	489	488	0.90093	37.7	489	488	0.90093	15.65	489	488	0.90093	3	489	488
490	489	0.900215	5.95	490	489	0.900215	3.1	490	489	0.900215	49	490	489	0.900215	7.925	490	489	0.900215	6	490	489	0.900215	75.5	490	489	0.900215	1750	490	489	0.900215	131.725	490	489	0.900215	0.4	490	489	0.900215	17.1	490	489	0.900215	5.45	490	489	0.900215	1	490	489
491	490	0.899499	18.225	491	490	0.899499	4.425	491	490	0.899499	109.25	491	490	0.899499	32.475	491	490	0.899499	29.3	491	490	0.899499	225.25	491	490	0.899499	2212.5	491	490	0.899499	391.775	491	490	0.899499	320.575	491	490	0.899499	37.7	491	490	0.899499	15.65	491	490	0.899499	3	491	490
492	491	0.898784	5.95	492	491	0.898784	3.1	492	491	0.898784	49	492	491	0.898784	7.925	492	491	0.898784	6	492	491	0.898784	75.5	492	491	0.898784	1750	492	491	0.898784	131.725	492	491	0.898784	0.4	492	491	0.898784	17.1	492	491	0.898784	5.45	492	491	0.898784	1	492	491
493	492	0.898069	18.225	493	492	0.898069	4.425	493	492	0.898069	109.25	493	492	0.898069	32.475	493	492	0.898069	29.3	493	492	0.898069	225.25	493	492	0.898069	2212.5	493	492	0.898069	391.775	493	492	0.898069	320.575	493	492	0.898069	37.7	493	492	0.898069	15.65	493	492	0.898069	3	493	492
494	493	0.897353	5.95	494	493	0.897353	3.1	494	493	0.897353	49	494	493	0.897353	7.925	494	493	0.897353	6	494	493	0.897353	75.5	494	493	0.897353	1750	494	493	0.897353	131.725	494	493	0.897353	0.4	494	493	0.897353	17.1	494	493	0.897353	5.45	494	493	0.897353	1	494	493
495	494	0.896638	18.225	495	494	0.896638	4.425	495	494	0.896638	109.25	495	494	0.896638	32.475	495	494	0.896638	29.3	495	494	0.896638	225.25	495	494	0.896638	2212.5	495	494	0.896638	391.775	495	494	0.896638	320.575	495	494	0.896638	37.7	495	494	0.896638	15.65	495	494	0.896638	3	495	494
496	495	0.895923	5.95	496	495	0.895923	3.1	496	495	0.895923	49	496	495	0.895923	7.925	496	495	0.895923	6	496	495	0.895923	75.5	496	495	0.895923	1750	496	495	0.895923	131.725	496	495	0.895923	0.4	496	495	0.895923	17.1	496	495	0.895923	5.45	496	495	0.895923	1	496	495
497	496	0.895207	18.225	497	496	0.895207	4.425	497	496	0.895207	109.25	497	496	0.895207	32.475	497	496	0.895207	29.3	497	496	0.895207	225.25	497	496	0.895207	2212.5	497	496	0.895207	391.775	497	496	0.895207	320.575	497	496	0.895207	37.7	497	496	0.895207	15.65	497	496	0.895207	3	497	496
498	497	0.894492	5.95	498	497	0.894492	3.1	498	497	0.894492	49	498	497	0.894492	7.925	498	497	0.894492	6	498	497	0.894492	75.5	498	497	0.894492	1750	498	497	0.894492	131.725	498	497	0.894492	0.4	498	497	0.894492	17.1	498	497	0.894492	5.45	498	497	0.894492	1	498	497
499	498	0.893777	18.225	499	498	0.893777	4.425	499	498	0.893777	109.25	499	498	0.893777	32.475	499	498	0.893777	29.3	499	498	0.893777	225.25	499	498	0.893777	2212.5	499	498	0.893777	391.775	499	498	0.893777	320.575	499	498	0.893777	37.7	499	498	0.893777	15.65	499	498	0.893777	3	499	498
500	499	0.893062	5.95	500	499	0.893062	3.1	500	499	0.893062	49	500	499	0.893062	7.925	500	499	0.893062	6	500	499	0.893062	75.5	500	499	0.893062	1750	500	499	0.893062	131.725	500	499	0.893062	0.4	500	499	0.893062	17.1	500	499	0.893062	5.45	500	499	0.893062	1	500	499
501	500	0.892346	18.225	501	500	0.892346	4.425	501	500	0.892346	109.25	501	500	0.892346	32.475	501	500	0.892346	29.3	501	500	0.892346	225.25	501	500	0.892346	2212.5	501	500	0.892346	391.775	501	500	0.892346	320.575	501	500	0.892346	37.7	501	500	0.892346	15.65	501	500	0.892346	3	501	500
502	501	0.891631	5.95	502	501	0.891631	3.1	502	501	0.891631	49	502	501	0.891631	7.925	502	501	0.891631	6	502	501	0.891631	75.5	502	501	0.891631	1750	502	501	0.891631	131.725	502	501	0.891631	0.4	502	501	0.891631	17.1	502	501	0.891631	5.45	502	501	0.891631	1	502	501
503	502	0.890916	18.225	503	502	0.890916	4.425	503	502	0.890916	109.25	503	502	0.890916	32.475	503	502	0.890916	29.3	503	502	0.890916	225.25	503	502	0.890916	2212.5	503	502	0.890916	391.775	503	502	0.890916	320.575	503	502	0.890916	37.7	503	502	0.890916	15.65	503	502	0.890916	3	503	502
504	503	0.8902	5.95	504	503	0.8902	3.1	504	503	0.8902	49	504	503	0.8902	7.925	504	503	0.8902	6	504	503	0.8902	75.5	504	503	0.8902	1750	504	503	0.8902	131.725	504	503	0.8902	0.4	504	503	0.8902	17.1	504	503	0.8902	5.45	504	503	0.8902	1	504	503
505	504	0.889485	18.225	505	504	0.889485	4.425	505	504	0.889485	109.25	505	504	0.889485	32.475	505	504	0.889485	29.3	505	504	0.889485	225.25	505	504	0.889485	2212.5	505	504	0.889485	391.775	505	504	0.889485	320.575	505	504	0.889485	37.7	505	504	0.889485	15.65	505	504	0.889485	3	505	504
506	505	0.88877	5.95	506	505	0.88877	3.1	506	505	0.88877	49	506	505	0.88877	7.925	506	505	0.88877	6	506	505	0.88877	75.5	506	505	0.88877	1750	506	505	0.88877	131.725	506	505	0.88877	0.4	506	505	0.88877	17.1	506	505	0.88877	5.45	506	505	0.88877	1	506	505
507	506	0.888054	18.225	507	506	0.888054	4.425	507	506	0.888054	109.25	507	506	0.888054	32.475	507	506	0.888054	29.3	507	506	0.888054	225.25	507	506	0.888054	2212.5	507	506	0.888054	391.775	507	506	0.888054	320.575	507	506	0.888054	37.7	507	506	0.888054	15.65	507	506	0.888054	3	507	506
508	507	0.887339	5.95	508	507	0.887339	3.1	508	507	0.887339	49	508	507	0.887339	7.925	508	507	0.887339	6	508	507	0.887339	75.5	508	507	0.887339	1750	508	507	0.887339	131.725	508	507	0.887339	0.4	508	507	0.887339	17.1	508	507	0.887339	5.45	508	507	0.887339	1	508	507
509	508	0.886624	18.225	509	508	0.886624	4.425	509	508	0.886624	109.25	509	508	0.886624	32.475	509	508	0.886624	29.3	509	508	0.886624	225.25	509	508	0.886624	2212.5	509	508	0.886624	391.775	509	508	0.886624	320.575	509	508	0.886624	37.7	509	508	0.886624	15.65	509	508	0.886624	3	509	508
510	509	0.885908	5.95	510	509	0.885908	3.1	510	509	0.885908	49	510	509	0.885908	7.925	510	509	0.885908	6	510	509	0.885908	75.5	510	509	0.885908	1750	510	509	0.885908	131.725	510	509	0.885908	0.4	510	509	0.885908	17.1	510	509	0.885908	5.45	510	509	0.885908	1	510	509
511	510	0.885193	18.225	511	510	0.885193	4.425	511	510	0.885193	109.25	511	510	0.885193	32.475	511	510	0.885193	29.3	511	510	0.885193	225.25	511	510	0.885193	2212.5	511	510	0.885193	391.775	511	510	0.885193	320.575	511	510	0.885193	37.7	511	510	0.885193	15.65	511	510	0.885193	3	511	510
512	511	0.884478	5.95	512	511	0.884478	3.1	512	511	0.884478	49	512	511	0.884478	7.925	512	511	0.884478	6	512	511	0.884478	75.5	512	511	0.884478	1750	512	511	0.884478	131.725	512	511	0.884478	0.4	512	511	0.884478	17.1	512	511	0.884478	5.45	512	511	0.884478	1	512	511
513	512	0.883763	18.225	513	512	0.883763	4.425	513	512	0.883763	109.25	513	512	0.883763	32.475	513	512	0.883763	29.3	513	512	0.883763	225.25	513	512	0.883763	2212.5	513	512	0.883763	391.775	513	512	0.883763	320.575	513	512	0.883763	37.7	513	512	0.883763	15.65	513	512	0.883763	3	513	512
514	513	0.883047	5.95	514	513	0.883047	3.1	514	513	0.883047	49	514	513	0.883047	7.925	514	513	0.883047	6	514	513	0.883047	75.5	514	513	0.883047	1750	514	513	0.883047	131.725	514	513	0.883047	0.4	514	513	0.883047	17.1	514	513	0.883047	5.45	514	513	0.883047	1	514	513
515	514	0.882332	18.225	515	514	0.882332	4.425	515	514	0.882332	109.25	515	514	0.882332	32.475	515	514	0.882332	29.3	515	514	0.882332	225.25	515	514	0.882332	2212.5	515	514	0.882332	391.775	515	514	0.882332	320.575	515	514	0.882332	37.7	515	514	0.882332	15.65	515	514	0.882332	3	515	514
516	515	0.881617	5.95	516	515	0.881617	3.1	516	515	0.881617	49	516	515	0.881617	7.925	516	515	0.881617	6	516	515	0.881617	75.5	516	515	0.881617	1750	516	515	0.881617	131.725	516	515	0.881617	0.4	516	515	0.881617	17.1	516	515	0.881617	5.45	516	515	0.881617	1	516	515
517	516	0.880901	18.225	517	516	0.880901	4.425	517	516	0.880901	109.25	517	516	0.880901	32.475	517	516	0.880901	29.3	517	516	0.880901	225.25	517	516	0.880901	2212.5	517	516	0.880901	391.775	517	516	0.880901	320.575	517	516	0.880901	37.7	517	516	0.880901	15.65	517	516	0.880901	3	517	516
518	517	0.880186	5.95	518	517	0.880186	3.1	518	517	0.880186	49	518	517	0.880186	7.925	518	517	0.880186	6	518	517	0.880186	75.5	518	517	0.880186	1750	518	517	0.880186	131.725	518	517	0.880186	0.4	518	517	0.880186	17.1	518	517	0.880186	5.45	518	517	0.880186	1	518	517
519	518	0.879471	18.225	519	518	0.879471	4.425	519	518	0.879471	109.25	519	518	0.879471	32.475	519	518	0.879471	29.3	519	518	0.879471	225.25	519	518	0.879471	2212.5	519	518	0.879471	391.775	519	518	0.879471	320.575	519	518	0.879471	37.7	519	518	0.879471	15.65	519	518	0.879471	3	519	518
520	519	0.878755	5.95	520	519	0.878755	3.1	520	519	0.878755	49	520	519	0.878755	7.925	520	519	0.878755	6	520	519	0.878755	75.5	520	519	0.878755	1750	520	519	0.878755	131.725	520	519	0.878755	0.4	520	519	0.878755	17.1	520	519	0.878755	5.45	520	519	0.878755	1	520	519
521	520	0.87804	18.225	521	520	0.87804	4.425	521	520	0.87804	109.25	521	520	0.87804	32.475	521	520	0.87804	29.3	521	520	0.87804	225.25	521	520	0.87804	2212.5	521	520	0.87804	391.775	521	520	0.87804	320.575	521	520	0.87804	37.7	521	520	0.87804	15.65	521	520	0.87804	3	521	520
522	521	0.877325	5.95	522	521	0.877325	3.1	522	521	0.877325	49	522	521	0.877325	7.925	522	521	0.877325	6	522	521	0.877325	75.5	522	521	0.877325	1750	522	521	0.877325	131.725	522	521	0.877325	0.4	522	521	0.877325	17.1	522	521	0.877325	5.45	522	521	0.877325	1	522	521
523	522	0.876609	18.225	523	522	0.876609	4.425	523	522	0.876609	109.25	523	522	0.876609	32.475	523	522	0.876609	29.3	523	522	0.876609	225.25	523	522	0.876609	2212.5	523	522	0.876609	391.775	523	522	0.876609	320.575	523	522	0.876609	37.7	523	522	0.876609	15.65	523	522	0.876609	3	523	522
524	523	0.875894	5.95	524	523	0.875894	3.1	524	523	0.875894	49	524	523	0.875894	7.925	524	523	0.875894	6	524	523	0.875894	75.5	524	523	0.875894	1750	524	523	0.875894	131.725	524	523	0.875894	0.4	524	523	0.875894	17.1	524	523	0.875894	5.45	524	523	0.875894	1	524	523
525	524	0.875179	18.225	525	524	0.875179	4.425	525	524	0.875179	109.25	525	524	0.875179	32.475	525	524	0.875179	29.3	525	524	0.875179	225.25	525	524	0.875179	2212.5	525	524	0.875179	391.775	525	524	0.875179	320.575	525	524	0.875179	37.7	525	524	0.875179	15.65	525	524	0.875179	3	525	524
526	525	0.874464	5.95	526	525	0.874464	3.1	526	525	0.874464	49	526	525	0.874464	7.925	526	525	0.874464	6	526	525	0.874464	75.5	526	525	0.874464	1750	526	525	0.874464	131.725	526	525	0.874464	0.4	526	525	0.874464	17.1	526	525	0.874464	5.45	526	525	0.874464	1	526	525
527	526	0.873748	18.225	527	526	0.873748	4.425	527	526	0.873748	109.25	527	526	0.873748	32.475	527	526	0.873748	29.3	527	526	0.873748	225.25	527	526	0.873748	2212.5	527	526	0.873748	391.775	527	526	0.873748	320.575	527	526	0.873748	37.7	527	526	0.873748	15.65	527	526	0.873748	3	527	526
528	527	0.873033	5.95	528	527	0.873033	3.1	528	527	0.873033	49	528	527	0.873033	7.925	528	527	0.873033	6	528	527	0.873033	75.5	528	527	0.873033	1750	528	527	0.873033	131.725	528	527	0.873033	0.4	528	527	0.873033	17.1	528	527	0.873033	5.45	528	527	0.873033	1	528	527
529	528	0.872318	18.225	529	528	0.872318	4.425	529	528	0.872318	109.25	529	528	0.872318	32.475	529	528	0.872318	29.3	529	528	0.872318	225.25	529	528	0.872318	2212.5	529	528	0.872318	391.775	529	528	0.872318	320.575	529	528	0.872318	37.7	529	528	0.872318	15.65	529	528	0.872318	3	529	528
530	529	0.871602	5.95	530	529	0.871602	3.1	530	529	0.871602	49	530	529	0.871602	7.925	530	529	0.871602	6	530	529	0.871602	75.5	530	529	0.871602	1750	530	529	0.871602	131.725	530	529	0.871602	0.4	530	529	0.871602	17.1	530	529	0.871602	5.45	530	529	0.871602	1	530	529
531	530	0.870887	18.225	531	530	0.870887	4.425	531	530	0.870887	109.25	531	530	0.870887	32.475	531	530	0.870887	29.3	531	530	0.870887	225.25	531	530	0.870887	2212.5	531	530	0.870887	391.775	531	530	0.870887	320.575	531	530	0.870887	37.7	531	530	0.870887	15.65	531	530	0.870887	3	531	530
532	531	0.870172	5.95	532	531	0.870172	3.1	532	531	0.870172	49	532	531	0.870172	7.925	532	531	0.870172	6	532	531	0.870172	75.5	532	531	0.870172	1750	532	531	0.870172	131.725	532	531	0.870172	0.4	532	531	0.870172	17.1	532	531	0.870172	5.45	532	531	0.870172	1	532	531
533	532	0.869456	18.225	533	532	0.869456	4.425	533	532	0.869456	109.25	533	532	0.869456	32.475	533	532	0.869456	29.3	533	532	0.869456	225.25	533	532	0.869456	2212.5	533	532	0.869456	391.775	533	532	0.869456	320.575	533	532	0.869456	37.7	533	532	0.869456	15.65	533	532	0.869456	3	533	532
534	533	0.868741	5.95	534	533	0.868741	3.1	534	533	0.868741	49	534	533	0.868741	7.925	534	533	0.868741	6	534	533	0.868741	75.5	534	533	0.868741	1750	534	533	0.868741	131.725	534	533	0.868741	0.4	534	533	0.868741	17.1	534	533	0.868741	5.45	534	533	0.868741	1	534	533
535	534	0.868026	18.225	535	534	0.868026	4.425	535	534	0.868026	109.25	535	534	0.868026	32.475	535	534	0.868026	29.3	535	534	0.868026	225.25	535	534	0.868026	2212.5	535	534	0.868026	391.775	535	534	0.868026	320.575	535	534	0.868026	37.7	535	534	0.868026	15.65	535	534	0.868026	3	535	534
536	535	0.86731	5.95	536	535	0.86731	3.1	536	535	0.86731	49	536	535	0.86731	7.925	536	535	0.86731	6	536	535	0.86731	75.5	536	535	0.86731	1750	536	535	0.86731	131.725	536	535	0.86731	0.4	536	535	0.86731	17.1	536	535	0.86731	5.45	536	535	0.86731	1	536	535
537	536	0.866595	18.225	537	536	0.866595	4.425	537	536	0.866595	109.25	537	536	0.866595	32.475	537	536	0.866595	29.3	537	536	0.866595	225.25	537	536	0.866595	2212.5	537	536	0.866595	391.775	537	536	0.866595	320.575	537	536	0.866595	37.7	537	536	0.866595	15.65	537	536	0.866595	3	537	536
538	537	0.86588	5.95	538	537	0.86588	3.1	538	537	0.86588	49	538	537	0.86588	7.925	538	537	0.86588	6	538	537	0.86588	75.5	538	537	0.86588	1750	538	537	0.86588	131.725	538	537	0.86588	0.4	538	537	0.86588	17.1	538	537	0.86588	5.45	538	537	0.86588	1	538	537
539	538	0.865165	18.225	539	538	0.865165	4.425	539	538	0.865165	109.25	539	538	0.865165	32.475	539	538	0.865165	29.3	539	538	0.865165	225.25	539	538	0.865165	2212.5	539	538	0.865165	391.775	539	538	0.865165	320.575	539	538	0.865165	37.7	539	538	0.865165	15.65	539	538	0.865165	3	539	538
540	539	0.864449	5.95	540	539	0.864449	3.1	540	539	0.864449	49	540	539	0.864449	7.925	540	539	0.864449	6	540	539	0.864449	75.5	540	539	0.864449	1750	540	539	0.864449	131.725	540	539	0.864449	0.4	540	539	0.864449	17.1	540	539	0.864449	5.45	540	539	0.864449	1	540	539
541	540	0.863734	18.225	541	540	0.863734	4.425	541	540	0.863734	109.25	541	540	0.863734	32.475	541	540	0.863734	29.3	541	540	0.863734	225.25	541	540	0.863734	2212.5	541	540	0.863734	391.775	541	540	0.863734	320.575	541	540	0.863734	37.7	541	540	0.863734	15.65	541	540	0.863734	3	541	540
542	541	0.863019	5.95	542	541	0.863019	3.1	542	541	0.863019	49	542	541	0.863019	7.925	542	541	0.863019	6	542	541	0.863019	75.5	542	541	0.863019	1750	542	541	0.863019	131.725	542	541	0.863019	0.4	542	541	0.863019	17.1	542	541	0.863019	5.45	542	541	0.863019	1	542	541
543	542	0.862303	18.225	543	542	0.862303	4.425	543	542	0.862303	109.25	543	542	0.862303	32.475	543	542	0.862303	29.3	543	542	0.862303	225.25	543	542	0.862303	2212.5	543	542	0.862303	391.775	543	542	0.862303	320.575	543	542	0.862303	37.7	543	542	0.862303	15.65	543	542	0.862303	3	543	542
544	543	0.861588	5.95	544	543	0.861588	3.1	544	543	0.861588	49	544	543	0.861588	7.925	544	543	0.861588	6	544	543	0.861588	75.5	544	543	0.861588	1750	544	543	0.861588	131.725	544	543	0.861588	0.4	544	543	0.861588	17.1	544	543	0.861588	5.45	544	543	0.861588	1	544	543
545	544	0.860873	18.225	545	544	0.860873	4.425	545	544	0.860873	109.25	545	544	0.860873	32.475	545	544	0.860873	29.3	545	544	0.860873	225.25	545	544	0.860873	2212.5	545	544	0.860873	391.775	545	544	0.860873	320.575	545	544	0.860873	37.7	545	544	0.860873	15.65	545	544	0.860873	3	545	544
546	545	0.860157	5.95	546	545	0.860157	3.1	546	545	0.860157	49	546	545	0.860157	7.925	546	545	0.860157	6	546	545	0.860157	75.5	546	545	0.860157	1750	546	545	0.860157	131.725	546	545	0.860157	0.4	546	545	0.860157	17.1	546	545	0.860157	5.45	546	545	0.860157	1	546	545
547	546	0.859442	18.225	547	546	0.859442	4.425	547	546	0.859442	109.25	547	546	0.859442	32.475	547	546	0.859442	29.3	547	546	0.859442	225.25	547	546	0.859442	2212.5	547	546	0.859442	391.775	547	546	0.859442	320.575	547	546	0.859442	37.7	547	546	0.859442	15.65	547	546	0.859442	3	547	546
548	547	0.858727	5.95	548	547	0.858727	3.1	548	547	0.858727	49	548	547	0.858727	7.925	548	547	0.858727	6	548	547	0.858727	75.5	548	547	0.858727	1750	548	547	0.858727	131.725	548	547	0.858727	0.4	548	547	0.858727	17.1	548	547	0.858727	5.45	548	547	0.858727	1	548	547
549	548	0.858011	18.225	549	548	0.858011	4.425	549	548	0.858011	109.25	549	548	0.858011	32.475	549	548	0.858011	29.3	549	548	0.858011	225.25	549	548	0.858011	2212.5	549	548	0.858011	391.775	549	548	0.858011	320.575	549	548	0.858011	37.7	549	548	0.858011	15.65	549	548	0.858011	3	549	548
550	549	0.857296	5.95	550	549	0.857296	3.1	550	549	0.857296	49	550	549	0.857296	7.925	550	549	0.857296	6	550	549	0.857296	75.5	550	549	0.857296	1750	550	549	0.857296	131.725	550	549	0.857296	0.4	550	549	0.857296	17.1	550	549	0.857296	5.45	550	549	0.857296	1	550	549
551	550	0.856581	18.225	551	550	0.856581	4.425	551	550	0.856581	109.25	551	550	0.856581	32.475	551	550	0.856581	29.3	551	550	0.856581	225.25	551	550	0.856581	2212.5	551	550	0.856581	391.775	551	550	0.856581	320.575	551	550	0.856581	37.7	551	550	0.856581	15.65	551	550	0.856581	3	551	550
552	551	0.855866	5.95	552	551	0.855866	3.1	552	551	0.855866	49	552	551	0.855866	7.925	552	551	0.855866	6	552	551	0.855866	75.5	552	551	0.855866	1750	552	551	0.855866	131.725	552	551	0.855866	0.4	552	551	0.855866	17.1	552	551	0.855866	5.45	552	551	0.855866	1	552	551
553	552	0.85515	18.225	553	552	0.85515	4.425	553	552	0.85515	109.25	553	552	0.85515	32.475	553	552	0.85515	29.3	553	552	0.85515	225.25	553	552	0.85515	2212.5	553	552	0.85515	391.775	553	552	0.85515	320.575	553	552	0.85515	37.7	553	552	0.85515	15.65	553	552	0.85515	3	553	552
554	553	0.854435	5.95	554	553	0.854435	3.1	554	553	0.854435	49	554	553	0.854435	7.925	554	553	0.854435	6	554	553	0.854435	75.5	554	553	0.854435	1750	554	553	0.854435	131.725	554	553	0.854435	0.4	554	553	0.854435	17.1	554	553	0.854435	5.45	554	553	0.854435	1	554	553
555	554	0.85372	18.225	555	554	0.85372	4.425	555	554	0.85372	109.25	555	554	0.85372	32.475	555	554	0.85372	29.3	555	554	0.85372	225.25	555	554	0.85372	2212.5	555	554	0.85372	391.775	555	554	0.85372	320.575	555	554	0.85372	37.7	555	554	0.85372	15.65	555	554	0.85372	3	555	554
556	555	0.853004	5.95	556	555	0.853004	3.1	556	555	0.853004	49	556	555	0.853004	7.925	556	555	0.853004	6	556	555	0.853004	75.5	556	555	0.853004	1750	556	555	0.853004	131.725	556	555	0.853004	0.4	556	555	0.853004	17.1	556	555	0.853004	5.45	556	555	0.853004	1	556	555
557	556	0.852289	18.225	557	556	0.852289	4.425	557	556	0.852289	109.25	557	556	0.852289	32.475	557	556	0.852289	29.3	557	556	0.852289	225.25	557	556	0.852289	2212.5	557	556	0.852289	391.775	557	556	0.852289	320.575	557	556	0.852289	37.7	557	556	0.852289	15.65	557	556	0.852289	3	557	556
558	557	0.851574	5.95	558	557	0.851574	3.1	558	557	0.851574	49	558	557	0.851574	7.925	558	557	0.851574	6	558	557	0.851574	75.5	558	557	0.851574	1750	558	557	0.851574	131.725	558	557	0.851574	0.4	558	557	0.851574	17.1	558	557	0.851574	5.45	558	557	0.851574	1	558	557
559	558	0.850858	18.225	559	558	0.850858	4.425	559	558	0.850858	109.25	559	558	0.850858	32.475	559	558	0.850858	29.3	559	558	0.850858	225.25	559	558	0.850858	2212.5	559	558	0.850858	391.775	559	558	0.850858	320.575	559	558	0.850858	37.7	559	558	0.850858	15.65	559	558	0.850858	3	559	558
560	559	0.850143	5.95	560	559	0.850143	3.1	560	559	0.850143	49	560	559	0.850143	7.925	560	559	0.850143	6	560	559	0.850143	75.5	560	559	0.850143	1750	560	559	0.850143	131.725	560	559	0.850143	0.4	560	559	0.850143	17.1	560	559	0.850143	5.45	560	559	0.850143	1	560	559
561	560	0.849428	18.225	561	560	0.849428	4.425	561	560	0.849428	109.25	561	560	0.849428	32.475	561	560	0.849428	29.3	561	560	0.849428	225.25	561	560	0.849428	2212.5	561	560	0.849428	391.775	561	560	0.849428	320.575	561	560	0.849428	37.7	561	560	0.849428	15.65	561	560	0.849428	3	561	560
562	561	0.848712	5.95	562	561	0.848712	3.1	562	561	0.848712	49	562	561	0.848712	7.925	562	561	0.848712	6	562	561	0.848712	75.5	562	561	0.848712	1750	562	561	0.848712	131.725	562	561	0.848712	0.4	562	561	0.848712	17.1	562	561	0.848712	5.45	562	561	0.848712	1	562	561
563	562	0.847997	18.225	563	562	0.847997	4.425	563	562	0.847997	109.25	563	562	0.847997	32.475	563	562	0.847997	29.3	563	562	0.847997	225.25	563	562	0.847997	2212.5	563	562	0.847997	391.775	563	562	0.847997	320.575	563	562	0.847997	37.7	563	562	0.847997	15.65	563	562	0.847997	3	563	562
564	563	0.847282	5.95	564	563	0.847282	3.1	564	563	0.847282	49	564	563	0.847282	7.925	564	563	0.847282	6	564	563	0.847282	75.5	564	563	0.847282	1750	564	563	0.847282	131.725	564	563	0.847282	0.4	564	563	0.847282	17.1	564	563	0.847282	5.45	564	563	0.847282	1	564	563
565	564	0.846567	18.225	565	564	0.846567	4.425	565	564	0.846567	109.25	565	564	0.846567	32.475	565	564	0.846567	29.3	565	564	0.846567	225.25	565	564	0.846567	2212.5	565	564	0.846567	391.775	565	564	0.846567	320.575	565	564	0.846567	37.7	565	564	0.846567	15.65	565	564	0.846567	3	565	564
566	565	0.845851	5.95	566	565	0.845851	3.1	566	565	0.845851	49	566	565	0.845851	7.925	566	565	0.845851	6	566	565	0.845851	75.5	566	565	0.845851	1750	566	565	0.845851	131.725	566	565	0.845851	0.4	566	565	0.845851	17.1	566	565	0.845851	5.45	566	565	0.845851	1	566	565
567	566	0.845136	18.225	567	566	0.845136	4.425	567	566	0.845136	109.25	567	566	0.845136	32.475	567	566	0.845136	29.3	567	566	0.845136	225.25	567	566	0.845136	2212.5	567	566	0.845136	391.775	567	566	0.845136	320.575	567	566	0.845136	37.7	567	566	0.845136	15.65	567	566	0.845136	3	567	566
568	567	0.844421	5.95	568	567	0.844421	3.1	568	567	0.844421	49	568	567	0.844421	7.925	568	567	0.844421	6	568	567	0.844421	75.5	568	567	0.844421	1750	568	567	0.844421	131.725	568	567	0.844421	0.4	568	567	0.844421	17.1	568	567	0.844421	5.45	568	567	0.844421	1	568	567
569	568	0.843705	18.225	569	568	0.843705	4.425	569	568	0.843705	109.25	569	568	0.843705	32.475	569	568	0.843705	29.3	569	568	0.843705	225.25	569	568	0.843705	2212.5	569	568	0.843705	391.775	569	568	0.843705	320.575	569	568	0.843705	37.7	569	568	0.843705	15.65	569	568	0.843705	3	569	568
570	569	0.84299	5.95	570	569	0.84299	3.1	570	569	0.84299	49	570	569	0.84299	7.925	570	569	0.84299	6	570	569	0.84299	75.5	570	569	0.84299	1750	570	569	0.84299	131.725	570	569	0.84299	0.4	570	569	0.84299	17.1	570	569	0.84299	5.45	570	569	0.84299	1	570	569
571	570	0.842275	18.225	571	570	0.842275	4.425	571	570	0.842275	109.25	571	570	0.842275	32.475	571	570	0.842275	29.3	571	570	0.842275	225.25	571	570	0.842275	2212.5	571	570	0.842275	391.775	571	570	0.842275	320.575	571	570	0.842275	37.7	571	570	0.842275	15.65	571	570	0.842275	3	571	570
572	571	0.841559	5.95	572	571	0.841559	3.1	572	571	0.841559	49	572	571	0.841559	7.925	572	571	0.841559	6	572	571	0.841559	75.5	572	571	0.841559	1750	572	571	0.841559	131.725	572	571	0.841559	0.4	572	571	0.841559	17.1	572	571	0.841559	5.45	572	571	0.841559	1	572	571
573	572	0.840844	18.225	573	572	0.840844	4.425	573	572	0.840844	109.25	573	572	0.840844	32.475	573	572	0.840844	29.3	573	572	0.840844	225.25	573	572	0.840844	2212.5	573	572	0.840844	391.775	573	572	0.840844	320.575	573	572	0.840844	37.7	573	572	0.840844	15.65	573	572	0.840844	3	573	572
574	573	0.840129	5.95	574	573	0.840129	3.1	574	573	0.840129	49	574	573	0.840129	7.925	574	573	0.840129	6	574	573	0.840129	75.5	574	573	0.840129	1750	574	573	0.840129	131.725	574	573	0.840129	0.4	574	573	0.840129	17.1	574	573	0.840129	5.45	574	573	0.840129	1	574	573
575	574	0.839413	18.225	575	574	0.839413	4.425	575	574	0.839413	109.25	575	574	0.839413	32.475	575	574	0.839413	29.3	575	574	0.839413	225.25	575	574	0.839413	2212.5	575	574	0.839413	391.775	575	574	0.839413	320.575	575	574	0.839413	37.7	575	574	0.839413	15.65	575	574	0.839413	3	575	574
576	575	0.838698	5.95	576	575	0.838698	3.1	576	575	0.838698	49	576	575	0.838698	7.925	576	575	0.838698	6	576	575	0.838698	75.5	576	575	0.838698	1750	576	575	0.838698	131.725	576	575	0.838698	0.4	576	575	0.838698	17.1	576	575	0.838698	5.45	576	575	0.838698	1	576	575
577	576	0.837983	18.225	577	576	0.837983	4.425	577	576	0.837983	109.25	577	576	0.837983	32.475	577	576	0.837983	29.3	577	576	0.837983	225.25	577	576	0.837983	2212.5	577	576	0.837983	391.775	577	576	0.837983	320.575	577	576	0.837983	37.7	577	576	0.837983	15.65	577	576	0.837983	3	577	576
578	577	0.837268	5.95	578	577	0.837268	3.1	578	577	0.837268	49	578	577	0.837268	7.925	578	577	0.837268	6	578	577	0.837268	75.5	578	577	0.837268	1750	578	577	0.837268	131.725	578	577	0.837268	0.4	578	577	0.837268	17.1	578	577	0.837268	5.45	578	577	0.837268	1	578	577
579	578	0.836552	18.225	579	578	0.836552	4.425	579	578	0.836552	109.25	579	578	0.836552	32.475	579	578	0.836552	29.3	579	578	0.836552	225.25	579	578	0.836552	2212.5	579	578	0.836552	391.775	579	578	0.836552	320.575	579	578	0.836552	37.7	579	578	0.836552	15.65	579	578	0.836552	3	579	578
580	579	0.835837	5.95	580	579	0.835837	3.1	580	579	0.835837	49	580	579	0.835837	7.925	580	579	0.835837	6	580	579	0.835837	75.5	580	579	0.835837	1750	580	579	0.835837	131.725	580	579	0.835837	0.4	580	579	0.835837	17.1	580	579	0.835837	5.45	580	579	0.835837	1	580	579
581	580	0.835122	18.225	581	580	0.835122	4.425	581	580	0.835122	109.25	581	580	0.835122	32.475	581	580	0.835122	29.3	581	580	0.835122	225.25	581	580	0.835122	2212.5	581	580	0.835122	391.775	581	580	0.835122	320.575	581	580	0.835122	37.7	581	580	0.835122	15.65	581	580	0.835122	3	581	580
582	581	0.834406	5.95	582	581	0.834406	3.1	582	581	0.834406	49	582	581	0.834406	7.925	582	581	0.834406	6	582	581	0.834406	75.5	582	581	0.834406	1750	582	581	0.834406	131.725	582	581	0.834406	0.4	582	581	0.834406	17.1	582	581	0.834406	5.45	582	581	0.834406	1	582	581
583	582	0.833691	18.225	583	582	0.833691	4.425	583	582	0.833691	109.25	583	582	0.833691	32.475	583	582	0.833691	29.3	583	582	0.833691	225.25	583	582	0.833691	2212.5	583	582	0.833691	391.775	583	582	0.833691	320.575	583	582	0.833691	37.7	583	582	0.833691	15.65	583	582	0.833691	3	583	582
584	583	0.832976	5.95	584	583	0.832976	3.1	584	583	0.832976	49	584	583	0.832976	7.925	584	583	0.832976	6	584	583	0.832976	75.5	584	583	0.832976	1750	584	583	0.832976	131.725	584	583	0.832976	0.4	584	583	0.832976	17.1	584	583	0.832976	5.45	584	583	0.832976	1	584	583
585	584	0.83226	18.225	585	584	0.83226	4.425	585	584	0.83226	109.25	585	584	0.83226	32.475	585	584	0.83226	29.3	585	584	0.83226	225.25	585	584	0.83226	2212.5	585	584	0.83226	391.775	585	584	0.83226	320.575	585	584	0.83226	37.7	585	584	0.83226	15.65	585	584	0.83226	3	585	584
586	585	0.831545	5.95	586	585	0.831545	3.1	586	585	0.831545	49	586	585	0.831545	7.925	586	585	0.831545	6	586	585	0.831545	75.5	586	585	0.831545	1750	586	585	0.831545	131.725	586	585	0.831545	0.4	586	585	0.831545	17.1	586	585	0.831545	5.45	586	585	0.831545	1	586	585
587	586	0.83083	18.225	587	586	0.83083	4.425	587	586	0.83083	109.25	587	586	0.83083	32.475	587	586	0.83083	29.3	587	586	0.83083	225.25	587	586	0.83083	2212.5	587	586	0.83083	391.775	587	586	0.83083	320.575	587	586	0.83083	37.7	587	586	0.83083	15.65	587	586	0.83083	3	587	586
588	587	0.830114	5.95	588	587	0.830114	3.1	588	587	0.830114	49	588	587	0.830114	7.925	588	587	0.830114	6	588	587	0.830114	75.5	588	587	0.830114	1750	588	587	0.830114	131.725	588	587	0.830114	0.4	588	587	0.830114	17.1	588	587	0.830114	5.45	588	587	0.830114	1	588	587
589	588	0.829399	18.225	589	588	0.829399	4.425	589	588	0.829399	109.25	589	588	0.829399	32.475	589	588	0.829399	29.3	589	588	0.829399	225.25	589	588	0.829399	2212.5	589	588	0.829399	391.775	589	588	0.829399	320.575	589	588	0.829399	37.7	589	588	0.829399	15.65	589	588	0.829399	3	589	588
590	589	0.828684	5.95	590	589	0.828684	3.1	590	589	0.828684	49	590	589	0.828684	7.925	590	589	0.828684	6	590	589	0.828684	75.5	590	589	0.828684	1750	590	589	0.828684	131.725	590	589	0.828684	0.4	590	589	0.828684	17.1	590	589	0.828684	5.45	590	589	0.828684	1	590	589
591	590	0.827969	18.225	591	590	0.827969	4.425	591	590	0.827969	109.25	591	590	0.827969	32.475	591	590	0.827969	29.3	591	590	0.827969	225.25	591	590	0.827969	2212.5	591	590	0.827969	391.775	591	590	0.827969	320.575	591	590	0.827969	37.7	591	590	0.827969	15.65	591	590	0.827969	3	591	590
592	591	0.827253	5.95	592	591	0.827253	3.1	592	591	0.827253	49	592	591	0.827253	7.925	592	591	0.827253	6	592	591	0.827253	75.5	592	591	0.827253	1750	592	591	0.827253	131.725	592	591	0.827253	0.4	592	591	0.827253	17.1	592	591	0.827253	5.45	592	591	0.827253	1	592	591
593	592	0.826538	18.225	593	592	0.826538	4.425	593	592	0.826538	109.25	593	592	0.826538	32.475	593	592	0.826538	29.3	593	592	0.826538	225.25	593	592	0.826538	2212.5	593	592	0.826538	391.775	593	592	0.826538	320.575	593	592	0.826538	37.7	593	592	0.826538	15.65	593	592	0.826538	3	593	592
594	593	0.825823	5.95	594	593	0.825823	3.1	594	593	0.825823	49	594	593	0.825823	7.925	594	593	0.825823	6	594	593	0.825823	75.5	594	593	0.825823	1750	594	593	0.825823	131.725	594	593	0.825823	0.4	594	593	0.825823	17.1	594	593	0.825823	5.45	594	593	0.825823	1	594	593
595	594	0.825107	18.225	595	594	0.825107	4.425	595	594	0.825107	109.25	595	594	0.825107	32.475	595	594	0.825107	29.3	595	594	0.825107	225.25	595	594	0.825107	2212.5	595	594	0.825107	391.775	595	594	0.825107	320.575	595	594	0.825107	37.7	595	594	0.825107	15.65	595	594	0.825107	3	595	594
596	595	0.824392	5.95	596	595	0.824392	3.1	596	595	0.824392	49	596	595	0.824392	7.925	596	595	0.824392	6	596	595	0.824392	75.5	596	595	0.824392	1750	596	595	0.824392	131.725	596	595	0.824392	0.4	596	595	0.824392	17.1	596	595	0.824392	5.45	596	595	0.824392	1	596	595
597	596	0.823677	18.225	597	596	0.823677	4.425	597	596	0.823677	109.25	597	596	0.823677	32.475	597	596	0.823677	29.3	597	596	0.823677	225.25	597	596	0.823677	2212.5	597	596	0.823677	391.775	597	596	0.823677	320.575	597	596	0.823677	37.7	597	596	0.823677	15.65	597	596	0.823677	3	597	596
598	597	0.822961	5.95	598	597	0.822961	3.1	598	597	0.822961	49	598	597	0.822961	7.925	598	597	0.822961	6	598	597	0.822961	75.5	598	597	0.822961	1750	598	597	0.822961	131.725	598	597	0.822961	0.4	598	597	0.822961	17.1	598	597	0.822961	5.45	598	597	0.822961	1	598	597
599	598	0.822246	18.225	599	598	0.822246	4.425	599	598	0.822246	109.25	599	598	0.822246	32.475	599	598	0.822246	29.3	599	598	0.822246	225.25	599	598	0.822246	2212.5	599	598	0.822246	391.775	599	598	0.822246	320.575	599	598	0.822246	37.7	599	598	0.822246	15.65	599	598	0.822246	3	599	598
600	599	0.821531	5.95	600	599	0.821531	3.1	600	599	0.821531	49	600	599	0.821531	7.925	600	599	0.821531	6	600	599	0.821531	75.5	600	599	0.821531	1750	600	599	0.821531	131.725	600	599	0.821531	0.4	600	599	0.821531	17.1	600	599	0.821531	5.45	600	599	0.821531	1	600	599
601	600	0.820815	18.225	601	600	0.820815	4.425	601	600	0.820815	109.25	601	600	0.820815	32.475	601	600	0.820815	29.3	601	600	0.820815	225.25	601	600	0.820815	2212.5	601	600	0.820815	391.775	601	600	0.820815	320.575	601	600	0.820815	37.7	601	600	0.820815	15.65	601	600	0.820815	3	601	600
602	601	0.8201	5.95	602	601	0.8201	3.1	602	601	0.8201	49	602	601	0.8201	7.925	602	601	0.8201	6	602	601	0.8201	75.5	602	601	0.8201	1750	602	601	0.8201	131.725	602	601	0.8201	0.4	602	601	0.8201	17.1	602	601	0.8201	5.45	602	601	0.8201	1	602	601
603	602	0.819385	18.225	603	602	0.819385	4.425	603	602	0.819385	109.25	603	602	0.819385	32.475	603	602	0.819385	29.3	603	602	0.819385	225.25	603	602	0.819385	2212.5	603	602	0.819385	391.775	603	602	0.819385	320.575	603	602	0.819385	37.7	603	602	0.819385	15.65	603	602	0.819385	3	603	602
604	603	0.81867	5.95	604	603	0.81867	3.1	604	603	0.81867	49	604	603	0.81867	7.925	604	603	0.81867	6	604	603	0.81867	75.5	604	603	0.81867	1750	604	603	0.81867	131.725	604	603	0.81867	0.4	604	603	0.81867	17.1	604	603	0.81867	5.45	604	603	0.81867	1	604	603
605	604	0.817954	18.225	605	604	0.817954	4.425	605	604	0.817954	109.25	605	604	0.817954	32.475	605	604	0.817954	29.3	605	604	0.817954	225.25	605	604	0.817954	2212.5	605	604	0.817954	391.775	605	604	0.817954	320.575	605	604	0.817954	37.7	605	604	0.817954	15.65	605	604	0.817954	3	605	604
606	605	0.817239	5.95	606	605	0.817239	3.1	606	605	0.817239	49	606	605	0.817239	7.925	606	605	0.817239	6	606	605	0.817239	75.5	606	605	0.817239	1750	606	605	0.817239	131.725	606	605	0.817239	0.4	606	605	0.817239	17.1	606	605	0.817239	5.45	606	605	0.817239	1	606	605
607	606	0.816524	18.225	607	606	0.816524	4.425	607	606	0.816524	109.25	607	606	0.816524	32.475	607	606	0.816524	29.3	607	606	0.816524	225.25	607	606	0.816524	2212.5	607	606	0.816524	391.775	607	606	0.816524	320.575	607	606	0.816524	37.7	607	606	0.816524	15.65	607	606	0.816524	3	607	606
608	607	0.815808	5.95	608	607	0.815808	3.1	608	607	0.815808	49	608	607	0.815808	7.925	608	607	0.815808	6	608	607	0.815808	75.5	608	607	0.815808	1750	608	607	0.815808	131.725	608	607	0.815808	0.4	608	607	0.815808	17.1	608	607	0.815808	5.45	608	607	0.815808	1	608	607
609	608	0.815093	18.225	609	608	0.815093	4.425	609	608	0.815093	109.25	609	608	0.815093	32.475	609	608	0.815093	29.3	609	608	0.815093	225.25	609	608	0.815093	2212.5	609	608	0.815093	391.775	609	608	0.815093	320.575	609	608	0.815093	37.7	609	608	0.815093	15.65	609	608	0.815093	3	609	608
610	609	0.814378	5.95	610	609	0.814378	3.1	610	609	0.814378	49	610	609	0.814378	7.925	610	609	0.814378	6	610	609	0.814378	75.5	610	609	0.814378	1750	610	609	0.814378	131.725	610	609	0.814378	0.4	610	609	0.814378	17.1	610	609	0.814378	5.45	610	609	0.814378	1	610	609
611	610	0.813662	18.225	611	610	0.813662	4.425	611	610	0.813662	109.25	611	610	0.813662	32.475	611	610	0.813662	29.3	611	610	0.813662	225.25	611	610	0.813662	2212.5	611	610	0.813662	391.775	611	610	0.813662	320.575	611	610	0.813662	37.7	611	610	0.813662	15.65	611	610	0.813662	3	611	610
612	611	0.812947	5.95	612	611	0.812947	3.1	612	611	0.812947	49	612	611	0.812947	7.925	612	611	0.812947	6	612	611	0.812947	75.5	612	611	0.812947	1750	612	611	0.812947	131.725	612	611	0.812947	0.4	612	611	0.812947	17.1	612	611	0.812947	5.45	612	611	0.812947	1	612	611
613	612	0.812232	18.225	613	612	0.812232	4.425	613	612	0.812232	109.25	613	612	0.812232	32.475	613	612	0.812232	29.3	613	612	0.812232	225.25	613	612	0.812232	2212.5	613	612	0.812232	391.775	613	612	0.812232	320.575	613	612	0.812232	37.7	613	612	0.812232	15.65	613	612	0.812232	3	613	612
614	613	0.811516	5.95	614	613	0.811516	3.1	614	613	0.811516	49	614	613	0.811516	7.925	614	613	0.811516	6	614	613	0.811516	75.5	614	613	0.811516	1750	614	613	0.811516	131.725	614	613	0.811516	0.4	614	613	0.811516	17.1	614	613	0.811516	5.45	614	613	0.811516	1	614	613
615	614	0.810801	18.225	615	614	0.810801	4.425	615	614	0.810801	109.25	615	614	0.810801	32.475	615	614	0.810801	29.3	615	614	0.810801	225.25	615	614	0.810801	2212.5	615	614	0.810801	391.775	615	614	0.810801	320.575	615	614	0.810801	37.7	615	614	0.810801	15.65	615	614	0.810801	3	615	614
616	615	0.810086	5.95	616	615	0.810086	3.1	616	615	0.810086	49	616	615	0.810086	7.925	616	615	0.810086	6	616	615	0.810086	75.5	616	615	0.810086	1750	616	615	0.810086	131.725	616	615	0.810086	0.4	616	615	0.810086	17.1	616	615	0.810086	5.45	616	615	0.810086	1	616	615
617	616	0.809371	18.225	617	616	0.809371	4.425	617	616	0.809371	109.25	617	616	0.809371	32.475	617	616	0.809371	29.3	617	616	0.809371	225.25	617	616	0.809371	2212.5	617	616	0.809371	391.775	617	616	0.809371	320.575	617	616	0.809371	37.7	617	616	0.809371	15.65	617	616	0.809371	3	617	616
618	617	0.808655	5.95	618	617	0.808655	3.1	618	617	0.808655	49	618	617	0.808655	7.925	618	617	0.808655	6	618	617	0.808655	75.5	618	617	0.808655	1750	618	617	0.808655	131.725	618	617	0.808655	0.4	618	617	0.808655	17.1	618	617	0.808655	5.45	618	617	0.808655	1	618	617
619	618	0.80794	18.225	619	618	0.80794	4.425	619	618	0.80794	109.25	619	618	0.80794	32.475	619	618	0.80794	29.3	619	618	0.80794	225.25	619	618	0.80794	2212.5	619	618	0.80794	391.775	619	618	0.80794	320.575	619	618	0.80794	37.7	619	618	0.80794	15.65	619	618	0.80794	3	619	618
620	619	0.807225	5.95	620	619	0.807225	3.1	620	619	0.807225	49	620	619	0.807225	7.925	620	619	0.807225	6	620	619	0.807225	75.5	620	619	0.807225	1750	620	619	0.807225	131.725	620	619	0.807225	0.4	620	619	0.807225	17.1	620	619	0.807225	5.45	620	619	0.807225	1	620	619
621	620	0.806509	18.225	621	620	0.806509	4.425	621	620	0.806509	109.25	621	620	0.806509	32.475	621	620	0.806509	29.3	621	620	0.806509	225.25	621	620	0.806509	2212.5	621	620	0.806509	391.775	621	620	0.806509	320.575	621	620	0.806509	37.7	621	620	0.806509	15.65	621	620	0.806509	3	621	620
622	621	0.805794	5.95	622	621	0.805794	3.1	622	621	0.805794	49	622	621	0.805794	7.925	622	621	0.805794	6	622	621	0.805794	75.5	622	621	0.805794	1750	622	621	0.805794	131.725	622	621	0.805794	0.4	622	621	0.805794	17.1	622	621	0.805794	5.45	622	621	0.805794	1	622	621
623	622	0.805079	18.225	623	622	0.805079	4.425	623	622	0.805079	109.25	623	622	0.805079	32.475	623	622	0.805079	29.3	623	622	0.805079	225.25	623	622	0.805079	2212.5	623	622	0.805079	391.775	623	622	0.805079	320.575	623	622	0.805079	37.7	623	622	0.805079	15.65	623	622	0.805079	3	623	622
624	623	0.804363	5.95	624	623	0.804363	3.1	624	623	0.804363	49	624	623	0.804363	7.925	624	623	0.804363	6	624	623	0.804363	75.5	624	623	0.804363	1750	624	623	0.804363	131.725	624	623	0.804363	0.4	624	623	0.804363	17.1	624	623	0.804363	5.45	624	623	0.804363	1	624	623
625	624	0.803648	18.225	625	624	0.803648	4.425	625	624	0.803648	109.25	625	624	0.803648	32.475	625	624	0.803648	29.3	625	624	0.803648	225.25	625	624	0.803648	2212.5	625	624	0.803648	391.775	625	624	0.803648	320.575	625	624	0.803648	37.7	625	624	0.803648	15.65	625	624	0.803648	3	625	624
626	625	0.802933	5.95	626	625	0.802933	3.1	626	625	0.802933	49	626	625	0.802933	7.925	626	625	0.802933	6	626	625	0.802933	75.5	626	625	0.802933	1750	626	625	0.802933	131.725	626	625	0.802933	0.4	626	625	0.802933	17.1	626	625	0.802933	5.45	626	625	0.802933	1	626	625
627	626	0.802217	18.225	627	626	0.802217	4.425	627	626	0.802217	109.25	627	626	0.802217	32.475	627	626	0.802217	29.3	627	626	0.802217	225.25	627	626	0.802217	2212.5	627	626	0.802217	391.775	627	626	0.802217	320.575	627	626	0.802217	37.7	627	626	0.802217	15.65	627	626	0.802217	3	627	626
628	627	0.801502	5.95	628	627	0.801502	3.1	628	627	0.801502	49	628	627	0.801502	7.925	628	627	0.801502	6	628	627	0.801502	75.5	628	627	0.801502	1750	628	627	0.801502	131.725	628	627	0.801502	0.4	628	627	0.801502	17.1	628	627	0.801502	5.45	628	627	0.801502	1	628	627
629	628	0.800787	18.225	629	628	0.800787	4.425	629	628	0.800787	109.25	629	628	0.800787	32.475	629	628	0.800787	29.3	629	628	0.800787	225.25	629	628	0.800787	2212.5	629	628	0.800787	391.775	629	628	0.800787	320.575	629	628	0.800787	37.7	629	628	0.800787	15.65	629	628	0.800787	3	629	628
630	629	0.800072	5.95	630	629	0.800072	3.1	630	629	0.800072	49	630	629	0.800072	7.925	630	629	0.800072	6	630	629	0.800072	75.5	630	629	0.800072	1750	630	629	0.800072	131.725	630	629	0.800072	0.4	630	629	0.800072	17.1	630	629	0.800072	5.45	630	629	0.800072	1	630	629
631	630	0.799356	18.225	631	630	0.799356	4.425	631	630	0.799356	109.25	631	630	0.799356	32.475	631	630	0.799356	29.3	631	630	0.799356	225.25	631	630	0.799356	2212.5	631	630	0.799356	391.775	631	630	0.799356	320.575	631	630	0.799356	37.7	631	630	0.799356	15.65	631	630	0.799356	3	631	630
632	631	0.798641	5.95	632	631	0.798641	3.1	632	631	0.798641	49	632	631	0.798641	7.925	632	631	0.798641	6	632	631	0.798641	75.5	632	631	0.798641	1750	632	631	0.798641	131.725	632	631	0.798641	0.4	632	631	0.798641	17.1	632	631	0.798641	5.45	632	631	0.798641	1	632	631
633	632	0.797926	18.225	633	632	0.797926	4.425	633	632	0.797926	109.25	633	632	0.797926	32.475	633	632	0.797926	29.3	633	632	0.797926	225.25	633	632	0.797926	2212.5	633	632	0.797926	391.775	633	632	0.797926	320.575	633	632	0.797926	37.7	633	632	0.797926	15.65	633	632	0.797926	3	633	632
634	633	0.79721	5.95	634	633	0.79721	3.1	634	633	0.79721	49	634	633	0.79721	7.925	634	633	0.79721	6	634	633	0.79721	75.5	634	633	0.79721	1750	634	633	0.79721	131.725	634	633	0.79721	0.4	634	633	0.79721	17.1	634	633	0.79721	5.45	634	633	0.79721	1	634	633
635	634	0.796495	18.225	635	634	0.796495	4.425	635	634	0.796495	109.25	635	634	0.796495	32.475	635	634	0.796495	29.3	635	634	0.796495	225.25	635	634	0.796495	2212.5	635	634	0.796495	391.775	635	634	0.796495	320.575	635	634	0.796495	37.7	635	634	0.796495	15.65	635	634	0.796495	3	635	634
636	635	0.79578	5.95	636	635	0.79578	3.1	636	635	0.79578	49	636	635	0.79578	7.925	636	635	0.79578	6	636	635	0.79578	75.5	636	635	0.79578	1750	636	635	0.79578	131.725	636	635	0.79578	0.4	636	635	0.79578	17.1	636	635	0.79578	5.45	636	635	0.79578	1	636	635
637	636	0.795064	18.225	637	636	0.795064	4.425	637	636	0.795064	109.25	637	636	0.795064	32.475	637	636	0.795064	29.3	637	636	0.795064	225.25	637	636	0.795064	2212.5	637	636	0.795064	391.775	637	636	0.795064	320.575	637	636	0.795064	37.7	637	636	0.795064	15.65	637	636	0.795064	3	637	636
638	637	0.794349	5.95	638	637	0.794349	3.1	638	637	0.794349	49	638	637	0.794349	7.925	638	637	0.794349	6	638	637	0.794349	75.5	638	637	0.794349	1750	638	637	0.794349	131.725	638	637	0.794349	0.4	638	637	0.794349	17.1	638	637	0.794349	5.45	638	637	0.794349	1	638	637
639	638	0.793634	18.225	639	638	0.793634	4.425	639	638	0.793634	109.25	639	638	0.793634	32.475	639	638	0.793634	29.3	639	638	0.793634	225.25	639	638	0.793634	2212.5	639	638	0.793634	391.775	639	638	0.793634	320.575	639	638	0.793634	37.7	639	638	0.793634	15.65	639	638	0.793634	3	639	638
640	639	0.792918	5.95	640	639	0.792918	3.1	640	639	0.792918	49	640	639	0.792918	7.925	640	639	0.792918	6	640	639	0.792918	75.5	640	639	0.792918	1750	640	639	0.792918	131.725	640	639	0.792918	0.4	640	639	0.792918	17.1	640	639	0.792918	5.45	640	639	0.792918	1	640	639
641	640	0.792203	18.225	641	640	0.792203	4.425	641	640	0.792203	109.25	641	640	0.792203	32.475	641	640	0.792203	29.3	641	640	0.792203	225.25	641	640	0.792203	2212.5	641	640	0.792203	391.775	641	640	0.792203	320.575	641	640	0.792203	37.7	641	640	0.792203	15.65	641	640	0.792203	3	641	640
642	641	0.791488	5.95	642	641	0.791488	3.1	642	641	0.791488	49	642	641	0.791488	7.925	642	641	0.791488	6	642	641	0.791488	75.5	642	641	0.791488	1750	642	641	0.791488	131.725	642	641	0.791488	0.4	642	641	0.791488	17.1	642	641	0.791488	5.45	642	641	0.791488	1	642	641
643	642	0.790773	18.225	643	642	0.790773	4.425	643	642	0.790773	109.25	643	642	0.790773	32.475	643	642	0.790773	29.3	643	642	0.790773	225.25	643	642	0.790773	2212.5	643	642	0.790773	391.775	643	642	0.790773	320.575	643	642	0.790773	37.7	643	642	0.790773	15.65	643	642	0.790773	3	643	642
644	643	0.790057	5.95	644	643	0.790057	3.1	644	643	0.790057	49	644	643	0.790057	7.925	644	643	0.790057	6	644	643	0.790057	75.5	644	643	0.790057	1750	644	643	0.790057	131.725	644	643	0.790057	0.4	644	643	0.790057	17.1	644	643	0.790057	5.45	644	643	0.790057	1	644	643
645	644	0.789342	18.225	645	644	0.789342	4.425	645	644	0.789342	109.25	645	644	0.789342	32.475	645	644	0.789342	29.3	645	644	0.789342	225.25	645	644	0.789342	2212.5	645	644	0.789342	391.775	645	644	0.789342	320.575	645	644	0.789342	37.7	645	644	0.789342	15.65	645	644	0.789342	3	645	644
646	645	0.788627	5.95	646	645	0.788627	3.1	646	645	0.788627	49	646	645	0.788627	7.925	646	645	0.788627	6	646	645	0.788627	75.5	646	645	0.788627	1750	646	645	0.788627	131.725	646	645	0.788627	0.4	646	645	0.788627	17.1	646	645	0.788627	5.45	646	645	0.788627	1	646	645
647	646	0.787911	18.225	647	646	0.787911	4.425	647	646	0.787911	109.25	647	646	0.787911	32.475	647	646	0.787911	29.3	647	646	0.787911	225.25	647	646	0.787911	2212.5	647	646	0.787911	391.775	647	646	0.787911	320.575	647	646	0.787911	37.7	647	646	0.787911	15.65	647	646	0.787911	3	647	646
648	647	0.787196	5.95	648	647	0.787196	3.1	648	647	0.787196	49	648	647	0.787196	7.925	648	647	0.787196	6	648	647	0.787196	75.5	648	647	0.787196	1750	648	647	0.787196	131.725	648	647	0.787196	0.4	648	647	0.787196	17.1	648	647	0.787196	5.45	648	647	0.787196	1	648	647
649	648	0.786481	18.225	649	648	0.786481	4.425	649	648	0.786481	109.25	649	648	0.786481	32.475	649	648	0.786481	29.3	649	648	0.786481	225.25	649	648	0.786481	2212.5	649	648	0.786481	391.775	649	648	0.786481	320.575	649	648	0.786481	37.7	649	648	0.786481	15.65	649	648	0.786481	3	649	648
650	649	0.785765	5.95	650	649	0.785765	3.1	650	649	0.785765	49	650	649	0.785765	7.925	650	649	0.785765	6	650	649	0.785765	75.5	650	649	0.785765	1750	650	649	0.785765	131.725	650	649	0.785765	0.4	650	649	0.785765	17.1	650	649	0.785765	5.45	650	649	0.785765	1	650	649
651	650	0.78505	18.225	651	650	0.78505	4.425	651	650	0.78505	109.25	651	650	0.78505	32.475	651	650	0.78505	29.3	651	650	0.78505	225.25	651	650	0.78505	2212.5	651	650	0.78505	391.775	651	650	0.78505	320.575	651	650	0.78505	37.7	651	650	0.78505	15.65	651	650	0.78505	3	651	650
652	651	0.784335	5.95	652	651	0.784335	3.1	652	651	0.784335	49	652	651	0.784335	7.925	652	651	0.784335	6	652	651	0.784335	75.5	652	651	0.784335	1750	652	651	0.784335	131.725	652	651	0.784335	0.4	652	651	0.784335	17.1	652	651	0.784335	5.45	652	651	0.784335	1	652	651
653	652	0.783619	18.225	653	652	0.783619	4.425	653	652	0.783619	109.25	653	652	0.783619	32.475	653	652	0.783619	29.3	653	652	0.783619	225.25	653	652	0.783619	2212.5	653	652	0.783619	391.775	653	652	0.783619	320.575	653	652	0.783619	37.7	653	652	0.783619	15.65	653	652	0.783619	3	653	652
654	653	0.782904	5.95	654	653	0.782904	3.1	654	653	0.782904	49	654	653	0.782904	7.925	654	653	0.782904	6	654	653	0.782904	75.5	654	653	0.782904	1750	654	653	0.782904	131.725	654	653	0.782904	0.4	654	653	0.782904	17.1	654	653	0.782904	5.45	654	653	0.782904	1	654	653
655	654	0.782189	18.225	655	654	0.782189	4.425	655	654	0.782189	109.25	655	654	0.782189	32.475	655	654	0.782189	29.3	655	654	0.782189	225.25	655	654	0.782189	2212.5	655	654	0.782189	391.775	655	654	0.782189	320.575	655	654	0.782189	37.7	655	654	0.782189	15.65	655	654	0.782189	3	655	654
656	655	0.781474	5.95	656	655	0.781474	3.1	656	655	0.781474	49	656	655	0.781474	7.925	656	655	0.781474	6	656	655	0.781474	75.5	656	655	0.781474	1750	656	655	0.781474	131.725	656	655	0.781474	0.4	656	655	0.781474	17.1	656	655	0.781474	5.45	656	655	0.781474	1	656	655
657	656	0.780758	18.225	657	656	0.780758	4.425	657	656	0.780758	109.25	657	656	0.780758	32.475	657	656	0.780758	29.3	657	656	0.780758	225.25	657	656	0.780758	2212.5	657	656	0.780758	391.775	657	656	0.780758	320.575	657	656	0.780758	37.7	657	656	0.780758	15.65	657	656	0.780758	3	657	656
658	657	0.780043	5.95	658	657	0.780043	3.1	658	657	0.780043	49	658	657	0.780043	7.925	658	657	0.780043	6	658	657	0.780043	75.5	658	657	0.780043	1750	658	657	0.780043	131.725	658	657	0.780043	0.4	658	657	0.780043	17.1	658	657	0.780043	5.45	658	657	0.780043	1	658	657
659	658	0.779328	18.225	659	658	0.779328	4.425	659	658	0.779328	109.25	659	658	0.779328	32.475	659	658	0.779328	29.3	659	658	0.779328	225.25	659	658	0.779328	2212.5	659	658	0.779328	391.775	659	658	0.779328	320.575	659	658	0.779328	37.7	659	658	0.779328	15.65	659	658	0.779328	3	659	658
660	659	0.778612	5.95	660	659	0.778612	3.1	660	659	0.778612	49	660	659	0.778612	7.925	660	659	0.778612	6	660	659	0.778612	75.5	660	659	0.778612	1750	660	659	0.778612	131.725	660	659	0.778612	0.4	660	659	0.778612	17.1	660	659	0.778612	5.45	660	659	0.778612	1	660	659
661	660	0.777897	18.225	661	660	0.777897	4.425	661	660	0.777897	109.25	661	660	0.777897	32.475	661	660	0.777897	29.3	661	660	0.777897	225.25	661	660	0.777897	2212.5	661	660	0.777897	391.775	661	660	0.777897	320.575	661	660	0.777897	37.7	661	660	0.777897	15.65	661	660	0.777897	3	661	660
662	661	0.777182	5.95	662	661	0.777182	3.1	662	661	0.777182	49	662	661	0.777182	7.925	662	661	0.777182	6	662	661	0.777182	75.5	662	661	0.777182	1750	662	661	0.777182	131.725	662	661	0.777182	0.4	662	661	0.777182	17.1	662	661	0.777182	5.45	662	661	0.777182	1	662	661
663	662	0.776466	18.225	663	662	0.776466	4.425	663	662	0.776466	109.25	663	662	0.776466	32.475	663	662	0.776466	29.3	663	662	0.776466	225.25	663	662	0.776466	2212.5	663	662	0.776466	391.775	663	662	0.776466	320.575	663	662	0.776466	37.7	663	662	0.776466	15.65	663	662	0.776466	3	663	662
664	663	0.775751	5.95	664	663	0.775751	3.1	664	663	0.775751	49	664	663	0.775751	7.925	664	663	0.775751	6	664	663	0.775751	75.5	664	663	0.775751	1750	664	663	0.775751	131.725	664	663	0.775751	0.4	664	663	0.775751	17.1	664	663	0.775751	5.45	664	663	0.775751	1	664	663
665	664	0.775036	18.225	665	664	0.775036	4.425	665	664	0.775036	109.25	665	664	0.775036	32.475	665	664	0.775036	29.3	665	664	0.775036	225.25	665	664	0.775036	2212.5	665	664	0.775036	391.775	665	664	0.775036	320.575	665	664	0.775036	37.7	665	664	0.775036	15.65	665	664	0.775036	3	665	664
666	665	0.77432	5.95	666	665	0.77432	3.1	666	665	0.77432	49	666	665	0.77432	7.925	666	665	0.77432	6	666	665	0.77432	75.5	666	665	0.77432	1750	666	665	0.77432	131.725	666	665	0.77432	0.4	666	665	0.77432	17.1	666	665	0.77432	5.45	666	665	0.77432	1	666	665
667	666	0.773605	18.225	667	666	0.773605	4.425	667	666	0.773605	109.25	667	666	0.773605	32.475	667	666	0.773605	29.3	667	666	0.773605	225.25	667	666	0.773605	2212.5	667	666	0.773605	391.775	667	666	0.773605	320.575	667	666	0.773605	37.7	667	666	0.773605	15.65	667	666	0.773605	3	667	666
668	667	0.77289	5.95	668	667	0.77289	3.1	668	667	0.77289	49	668	667	0.77289	7.925	668	667	0.77289	6	668	667	0.77289	75.5	668	667	0.77289	1750	668	667	0.77289	131.725	668	667	0.77289	0.4	668	667	0.77289	17.1	668	667	0.77289	5.45	668	667	0.77289	1	668	667
669	668	0.772175	18.225	669	668	0.772175	4.425	669	668	0.772175	109.25	669	668	0.772175	32.475	669	668	0.772175	29.3	669	668	0.772175	225.25	669	668	0.772175	2212.5	669	668	0.772175	391.775	669	668	0.772175	320.575	669	668	0.772175	37.7	669	668	0.772175	15.65	669	668	0.772175	3	669	668
670	669	0.771459	5.95	670	669	0.771459	3.1	670	669	0.771459	49	670	669	0.771459	7.925	670	669	0.771459	6	670	669	0.771459	75.5	670	669	0.771459	1750	670	669	0.771459	131.725	670	669	0.771459	0.4	670	669	0.771459	17.1	670	669	0.771459	5.45	670	669	0.771459	1	670	669
671	670	0.770744	18.225	671	670	0.770744	4.425	671	670	0.770744	109.25	671	670	0.770744	32.475	671	670	0.770744	29.3	671	670	0.770744	225.25	671	670	0.770744	2212.5	671	670	0.770744	391.775	671	670	0.770744	320.575	671	670	0.770744	37.7	671	670	0.770744	15.65	671	670	0.770744	3	671	670
672	671	0.770029	5.95	672	671	0.770029	3.1	672	671	0.770029	49	672	671	0.770029	7.925	672	671	0.770029	6	672	671	0.770029	75.5	672	671	0.770029	1750	672	671	0.770029	131.725	672	671	0.770029	0.4	672	671	0.770029	17.1	672	671	0.770029	5.45	672	671	0.770029	1	672	671
673	672	0.769313	18.225	673	672	0.769313	4.425	673	672	0.769313	109.25	673	672	0.769313	32.475	673	672	0.769313	29.3	673	672	0.769313	225.25	673	672	0.769313	2212.5	673	672	0.769313	391.775	673	672	0.769313	320.575	673	672	0.769313	37.7	673	672	0.769313	15.65	673	672	0.769313	3	673	672
674	673	0.768598	5.95	674	673	0.768598	3.1	674	673	0.768598	49	674	673	0.768598	7.925	674	673	0.768598	6	674	673	0.768598	75.5	674	673	0.768598	1750	674	673	0.768598	131.725	674	673	0.768598	0.4	674	673	0.768598	17.1	674	673	0.768598	5.45	674	673	0.768598	1	674	673
675	674	0.767883	18.225	675	674	0.767883	4.425	675	674	0.767883	109.25	675	674	0.767883	32.475	675	674	0.767883	29.3	675	674	0.767883	225.25	675	674	0.767883	2212.5	675	674	0.767883	391.775	675	674	0.767883	320.575	675	674	0.767883	37.7	675	674	0.767883	15.65	675	674	0.767883	3	675	674
676	675	0.767167	5.95	676	675	0.767167	3.1	676	675	0.767167	49	676	675	0.767167	7.925	676	675	0.767167	6	676	675	0.767167	75.5	676	675	0.767167	1750	676	675	0.767167	131.725	676	675	0.767167	0.4	676	675	0.767167	17.1	676	675	0.767167	5.45	676	675	0.767167	1	676	675
677	676	0.766452	18.225	677	676	0.766452	4.425	677	676	0.766452	109.25	677	676	0.766452	32.475	677	676	0.766452	29.3	677	676	0.766452	225.25	677	676	0.766452	2212.5	677	676	0.766452	391.775	677	676	0.766452	320.575	677	676	0.766452	37.7	677	676	0.766452	15.65	677	676	0.766452	3	677	676
678	677	0.765737	5.95	678	677	0.765737	3.1	678	677	0.765737	49	678	677	0.765737	7.925	678	677	0.765737	6	678	677	0.765737	75.5	678	677	0.765737	1750	678	677	0.765737	131.725	678	677	0.765737	0.4	678	677	0.765737	17.1	678	677	0.765737	5.45	678	677	0.765737	1	678	677
679	678	0.765021	18.225	679	678	0.765021	4.425	679	678	0.765021	109.25	679	678	0.765021	32.475	679	678	0.765021	29.3	679	678	0.765021	225.25	679	678	0.765021	2212.5	679	678	0.765021	391.775	679	678	0.765021	320.575	679	678	0.765021	37.7	679	678	0.765021	15.65	679	678	0.765021	3	679	678
680	679	0.764306	5.95	680	679	0.764306	3.1	680	679	0.764306	49	680	679	0.764306	7.925	680	679	0.764306	6	680	679	0.764306	75.5	680	679	0.764306	1750	680	679	0.764306	131.725	680	679	0.764306	0.4	680	679	0.764306	17.1	680	679	0.764306	5.45	680	679	0.764306	1	680	679
681	680	0.763591	18.225	681	680	0.763591	4.425	681	680	0.763591	109.25	681	680	0.763591	32.475	681	680	0.763591	29.3	681	680	0.763591	225.25	681	680	0.763591	2212.5	681	680	0.763591	391.775	681	680	0.763591	320.575	681	680	0.763591	37.7	681	680	0.763591	15.65	681	680	0.763591	3	681	680
682	681	0.762876	5.95	682	681	0.762876	3.1	682	681	0.762876	49	682	681	0.762876	7.925	682	681	0.762876	6	682	681	0.762876	75.5	682	681	0.762876	1750	682	681	0.762876	131.725	682	681	0.762876	0.4	682	681	0.762876	17.1	682	681	0.762876	5.45	682	681	0.762876	1	682	681
683	682	0.76216	18.225	683	682	0.76216	4.425	683	682	0.76216	109.25	683	682	0.76216	32.475	683	682	0.76216	29.3	683	682	0.76216	225.25	683	682	0.76216	2212.5	683	682	0.76216	391.775	683	682	0.76216	320.575	683	682	0.76216	37.7	683	682	0.76216	15.65	683	682	0.76216	3	683	682
684	683	0.761445	5.95	684	683	0.761445	3.1	684	683	0.761445	49	684	683	0.761445	7.925	684	683	0.761445	6	684	683	0.761445	75.5	684	683	0.761445	1750	684	683	0.761445	131.725	684	683	0.761445	0.4	684	683	0.761445	17.1	684	683	0.761445	5.45	684	683	0.761445	1	684	683
685	684	0.76073	18.225	685	684	0.76073	4.425	685	684	0.76073	109.25	685	684	0.76073	32.475	685	684	0.76073	29.3	685	684	0.76073	225.25	685	684	0.76073	2212.5	685	684	0.76073	391.775	685	684	0.76073	320.575	685	684	0.76073	37.7	685	684	0.76073	15.65	685	684	0.76073	3	685	684
686	685	0.760014	5.95	686	685	0.760014	3.1	686	685	0.760014	49	686	685	0.760014	7.925	686	685	0.760014	6	686	685	0.760014	75.5	686	685	0.760014	1750	686	685	0.760014	131.725	686	685	0.760014	0.4	686	685	0.760014	17.1	686	685	0.760014	5.45	686	685	0.760014	1	686	685
687	686	0.759299	18.225	687	686	0.759299	4.425	687	686	0.759299	109.25	687	686	0.759299	32.475	687	686	0.759299	29.3	687	686	0.759299	225.25	687	686	0.759299	2212.5	687	686	0.759299	391.775	687	686	0.759299	320.575	687	686	0.759299	37.7	687	686	0.759299	15.65	687	686	0.759299	3	687	686
688	687	0.758584	5.95	688	687	0.758584	3.1	688	687	0.758584	49	688	687	0.758584	7.925	688	687	0.758584	6	688	687	0.758584	75.5	688	687	0.758584	1750	688	687	0.758584	131.725	688	687	0.758584	0.4	688	687	0.758584	17.1	688	687	0.758584	5.45	688	687	0.758584	1	688	687
689	688	0.757868	18.225	689	688	0.757868	4.425	689	688	0.757868	109.25	689	688	0.757868	32.475	689	688	0.757868	29.3	689	688	0.757868	225.25	689	688	0.757868	2212.5	689	688	0.757868	391.775	689	688	0.757868	320.575	689	688	0.757868	37.7	689	688	0.757868	15.65	689	688	0.757868	3	689	688
690	689	0.757153	5.95	690	689	0.757153	3.1	690	689	0.757153	49	690	689	0.757153	7.925	690	689	0.757153	6	690	689	0.757153	75.5	690	689	0.757153	1750	690	689	0.757153	131.725	690	689	0.757153	0.4	690	689	0.757153	17.1	690	689	0.757153	5.45	690	689	0.757153	1	690	689
691	690	0.756438	18.225	691	690	0.756438	4.425	691	690	0.756438	109.25	691	690	0.756438	32.475	691	690	0.756438	29.3	691	690	0.756438	225.25	691	690	0.756438	2212.5	691	690	0.756438	391.775	691	690	0.756438	320.575	691	690	0.756438	37.7	691	690	0.756438	15.65	691	690	0.756438	3	691	690
692	691	0.755722	5.95	692	691	0.755722	3.1	692	691	0.755722	49	692	691	0.755722	7.925	692	691	0.755722	6	692	691	0.755722	75.5	692	691	0.755722	1750	692	691	0.755722	131.725	692	691	0.755722	0.4	692	691	0.755722	17.1	692	691	0.755722	5.45	692	691	0.755722	1	692	691
693	692	0.755007	18.225	693	692	0.755007	4.425	693	692	0.755007	109.25	693	692	0.755007	32.475	693	692	0.755007	29.3	693	692	0.755007	225.25	693	692	0.755007	2212.5	693	692	0.755007	391.775	693	692	0.755007	320.575	693	692	0.755007	37.7	693	692	0.755007	15.65	693	692	0.755007	3	693	692
694	693	0.754292	5.95	694	693	0.754292	3.1	694	693	0.754292	49	694	693	0.754292	7.925	694	693	0.754292	6	694	693	0.754292	75.5	694	693	0.754292	1750	694	693	0.754292	131.725	694	693	0.754292	0.4	694	693	0.754292	17.1	694	693	0.754292	5.45	694	693	0.754292	1	694	693
695	694	0.753577	18.225	695	694	0.753577	4.425	695	694	0.753577	109.25	695	694	0.753577	32.475	695	694	0.753577	29.3	695	694	0.753577	225.25	695	694	0.753577	2212.5	695	694	0.753577	391.775	695	694	0.753577	320.575	695	694	0.753577	37.7	695	694	0.753577	15.65	695	694	0.753577	3	695	694
696	695	0.752861	5.95	696	695	0.752861	3.1	696	695	0.752861	49	696	695	0.752861	7.925	696	695	0.752861	6	696	695	0.752861	75.5	696	695	0.752861	1750	696	695	0.752861	131.725	696	695	0.752861	0.4	696	695	0.752861	17.1	696	695	0.752861	5.45	696	695	0.752861	1	696	695
697	696	0.752146	18.225	697	696	0.752146	4.425	697	696	0.752146	109.25	697	696	0.752146	32.475	697	696	0.752146	29.3	697	696	0.752146	225.25	697	696	0.752146	2212.5	697	696	0.752146	391.775	697	696	0.752146	320.575	697	696	0.752146	37.7	697	696	0.752146	15.65	697	696	0.752146	3	697	696
698	697	0.751431	5.95	698	697	0.751431	3.1	698	697	0.751431	49	698	697	0.751431	7.925	698	697	0.751431	6	698	697	0.751431	75.5	698	697	0.751431	1750	698	697	0.751431	131.725	698	697	0.751431	0.4	698	697	0.751431	17.1	698	697	0.751431	5.45	698	697	0.751431	1	698	697
699	698	0.750715	18.225	699	698	0.750715	4.425	699	698	0.750715	109.25	699	698	0.750715	32.475	699	698	0.750715	29.3	699	698	0.750715	225.25	699	698	0.750715	2212.5	699	698	0.750715	391.775	699	698	0.750715	320.575	699	698	0.750715	37.7	699	698	0.750715	15.65	699	698	0.750715	3	699	698
700	699	0.75	5.95	700	699	0.75	3.1	700	699	0.75	49	700	699	0.75	7.925	700	699	0.75	6	700	699	0.75	75.5	700	699	0.75	1750	700	699	0.75	131.725	700	699	0.75	0.4	700	699	0.75	17.1	700	699	0.75	5.45	700	699	0.75	1	700	699
[truncated: 10 more columns]

## Sheet: Corr-Co
Summary statistics (Quantitative data):
Statistic	Loch_Length_km	Tidal_Range	Maximum_Depth	High_Water_Area	Low_Water_Area	Watershed_Area	Annual_Rainfall	Runoff	Kinetic_Energy	Mean_Depth	Fresh_Tide_Ratio	Number_of_sills	Outer_Sill Depth_m	Tidal Range x Outer Sill Depth	Measured Fterr
Nbr. of observations	32	32	32	32	32	32	32	32	32	32	32	32	32	32	32
Minimum	3	1.7	31	3.2	1.6	12	1100	10.1	0	7.5	1.2	0	1	4	0.321128
Maximum	60.5	4.9	185	183.7	175.5	1820	2500	3549	7521.3	59.5	120.4	6	58	266.8	0.72
1st Quartile	5.95	3.1	49	7.925	6	75.5	1750	131.725	0.4	17.1	5.45	1	17.875	53.0875	0.368272
Median	12.3	4.1	68.5	14.8	13.55	160.5	2000	255.1	45.3	24.45	8.85	2	28.65	104.55	0.444424
3rd Quartile	18.225	4.425	109.25	32.475	29.3	225.25	2212.5	391.775	320.575	37.7	15.65	3	37.25	137.05	0.598167
Mean	14.4	3.69687	82.9375	24.7969	22.95	263.969	1946.88	482.012	661.475	27.8	17.5094	2.15625	29.6813	112.894	0.483332
Variance (n-1)	142.39	0.867409	1963.87	1119.78	1024.97	153193	113700	616409	3.26019e+06	208.705	600.744	3.49093	211.558	4792.77	0.0160426
Standard deviation (n-1)	11.9327	0.931348	44.3155	33.4632	32.0152	391.399	337.194	785.117	1805.6	14.4466	24.5101	1.8684	14.545	69.2298	0.126659
Correlation matrix (Pearson):
Variables	Loch_Length_km	Tidal_Range	Maximum_Depth	High_Water_Area	Low_Water_Area	Watershed_Area	Annual_Rainfall	Runoff	Kinetic_Energy	Mean_Depth	Fresh_Tide_Ratio	Number_of_sills	Outer_Sill Depth_m	Tidal Range x Outer Sill Depth	Measured Fterr
Loch_Length_km	1	-0.019	0.821	0.889	0.882	0.613	0.146	0.557	0.411	0.643	0.071	0.522	0.106	0.071	0.107
Tidal_Range	-0.019	1	0.162	0.061	0.057	-0.066	0.33	-0.105	-0.169	0.154	-0.309	0.206	0.3	0.607	-0.418
Maximum_Depth	0.821	0.162	1	0.7	0.697	0.585	0.339	0.557	0.457	0.901	0.072	0.605	0.249	0.264	-0.059
High_Water_Area	0.889	0.061	0.7	1	0.999	0.441	0.015	0.35	0.153	0.621	-0.119	0.255	0.153	0.131	0.086
Low_Water_Area	0.882	0.057	0.697	0.999	1	0.431	0.005	0.34	0.143	0.623	-0.126	0.242	0.158	0.135	0.091
Watershed_Area	0.613	-0.066	0.585	0.441	0.431	1	0.285	0.989	0.9	0.372	0.607	0.502	-0.019	-0.023	0.185
Annual_Rainfall	0.146	0.33	0.339	0.015	0.005	0.285	1	0.34	0.321	0.322	0.417	0.286	-0.143	0.021	-0.045
Runoff	0.557	-0.105	0.557	0.35	0.34	0.989	0.34	1	0.946	0.348	0.681	0.516	-0.048	-0.054	0.167
Kinetic_Energy	0.411	-0.169	0.457	0.153	0.143	0.9	0.321	0.946	1	0.257	0.72	0.556	-0.085	-0.097	0.087
Mean_Depth	0.643	0.154	0.901	0.621	0.623	0.372	0.322	0.348	0.257	1	-0.062	0.338	0.296	0.288	-0.057
Fresh_Tide_Ratio	0.071	-0.309	0.072	-0.119	-0.126	0.607	0.417	0.681	0.72	-0.062	1	0.22	-0.266	-0.27	0.229
Number_of_sills	0.522	0.206	0.605	0.255	0.242	0.502	0.286	0.516	0.556	0.338	0.22	1	0.009	0.102	-0.008
Outer_Sill Depth_m	0.106	0.3	0.249	0.153	0.158	-0.019	-0.143	-0.048	-0.085	0.296	-0.266	0.009	1	0.924	-0.603
Tidal Range x Outer Sill Depth	0.071	0.607	0.264	0.131	0.135	-0.023	0.021	-0.054	-0.097	0.288	-0.27	0.102	0.924	1	-0.642
Fterr	0.107	-0.418	-0.059	0.086	0.091	0.185	-0.045	0.167	0.087	-0.057	0.229	-0.008	-0.603	-0.642	1
Confidence intervals (95%) / Lower bound:
Variables	Loch_Length_km	Tidal_Range	Maximum_Depth	High_Water_Area	Low_Water_Area	Watershed_Area	Annual_Rainfall	Runoff	Kinetic_Energy	Mean_Depth	Fresh_Tide_Ratio	Number_of_sills	Outer_Sill Depth_m	Tidal Range x Outer Sill Depth	Measured Fterr
Loch_Length_km	1	-0.360	0.666	0.785	0.772	0.342	-0.208	0.265	0.079	0.384	-0.279	0.218	-0.247	-0.279	-0.245
Tidal_Range	-0.36	1	-0.192	-0.288	-0.292	-0.4	-0.015	-0.432	-0.484	-0.2	-0.589	-0.148	-0.048	0.333	-0.666
Maximum_Depth	0.666	-0.192	1	0.47	0.465	0.302	-0.005	0.265	0.134	0.807	-0.278	0.33	-0.103	-0.087	-0.394
High_Water_Area	0.785	-0.288	0.47	1	0.999	0.115	-0.33	0.007	-0.201	0.354	-0.444	-0.097	-0.201	-0.222	-0.265
Low_Water_Area	0.772	-0.292	0.465	0.999	1	0.103	-0.339	-0.004	-0.21	0.356	-0.45	-0.11	-0.196	-0.219	-0.26
Watershed_Area	0.342	-0.4	0.302	0.115	0.103	1	-0.064	0.978	0.805	0.033	0.333	0.192	-0.36	-0.363	-0.169
Annual_Rainfall	-0.208	-0.015	-0.005	-0.33	-0.339	-0.064	1	-0.003	-0.025	-0.024	0.086	-0.063	-0.464	-0.324	-0.382
Runoff	0.265	-0.432	0.265	0.007	-0.004	0.978	-0.003	1	0.892	0.005	0.441	0.21	-0.385	-0.39	-0.187
Kinetic_Energy	0.079	-0.484	0.134	-0.201	-0.21	0.805	-0.025	0.892	1	-0.095	0.501	0.263	-0.416	-0.426	-0.264
Mean_Depth	0.384	-0.2	0.807	0.354	0.356	0.033	-0.024	0.005	-0.095	1	-0.397	-0.006	-0.052	-0.061	-0.393
Fresh_Tide_Ratio	-0.279	-0.589	-0.278	-0.444	-0.45	0.333	0.086	0.441	0.501	-0.397	1	-0.134	-0.559	-0.562	-0.124
Number_of_sills	0.218	-0.148	0.33	-0.097	-0.11	0.192	-0.063	0.21	0.263	-0.006	-0.134	1	-0.335	-0.25	-0.351
Outer_Sill Depth_m	-0.247	-0.048	-0.103	-0.201	-0.196	-0.36	-0.464	-0.385	-0.416	-0.052	-0.559	-0.335	1	0.851	-0.784
Tidal Range x Outer Sill Depth	-0.279	0.333	-0.087	-0.222	-0.219	-0.363	-0.324	-0.39	-0.426	-0.061	-0.562	-0.25	0.851	1	-0.807
Fterr	-0.245	-0.666	-0.394	-0.265	-0.26	-0.169	-0.382	-0.187	-0.264	-0.393	-0.124	-0.351	-0.784	-0.807	1
Confidence intervals (95%) / Upper bound:
Variables	Loch_Length_km	Tidal_Range	Maximum_Depth	High_Water_Area	Low_Water_Area	Watershed_Area	Annual_Rainfall	Runoff	Kinetic_Energy	Mean_Depth	Fresh_Tide_Ratio	Number_of_sills	Outer_Sill Depth_m	Tidal Range x Outer Sill Depth	Measured Fterr
Loch_Length_km	1	0.327	0.908	0.944	0.940	0.790	0.466	0.756	0.661	0.808	0.404	0.734	0.433	0.405	0.434
Tidal_Range	0.327	1	0.479	0.396	0.392	0.284	0.605	0.248	0.185	0.472	0.039	0.513	0.584	0.786	-0.087
Maximum_Depth	0.908	0.479	1	0.841	0.84	0.773	0.611	0.756	0.692	0.95	0.406	0.785	0.546	0.557	0.29
High_Water_Area	0.944	0.396	0.841	1	1	0.681	0.357	0.619	0.471	0.795	0.234	0.55	0.471	0.454	0.417
Low_Water_Area	0.94	0.392	0.84	1	1	0.675	0.348	0.612	0.464	0.796	0.228	0.541	0.476	0.457	0.421
Watershed_Area	0.79	0.284	0.773	0.681	0.675	1	0.572	0.995	0.95	0.634	0.786	0.721	0.326	0.323	0.496
Annual_Rainfall	0.466	0.605	0.611	0.357	0.348	0.572	1	0.612	0.599	0.599	0.665	0.573	0.211	0.362	0.303
Runoff	0.756	0.248	0.756	0.619	0.612	0.995	0.612	1	0.973	0.617	0.83	0.73	0.3	0.295	0.483
Kinetic_Energy	0.661	0.185	0.692	0.471	0.464	0.95	0.599	0.973	1	0.551	0.853	0.755	0.266	0.255	0.418
Mean_Depth	0.808	0.472	0.95	0.795	0.796	0.634	0.599	0.617	0.551	1	0.288	0.61	0.581	0.575	0.292
Fresh_Tide_Ratio	0.404	0.039	0.406	0.234	0.228	0.786	0.665	0.83	0.853	0.288	1	0.523	0.085	0.08	0.531
Number_of_sills	0.734	0.513	0.785	0.55	0.541	0.721	0.573	0.73	0.755	0.61	0.523	1	0.351	0.431	0.336
Outer_Sill Depth_m	0.433	0.584	0.546	0.471	0.476	0.326	0.211	0.3	0.266	0.581	0.085	0.351	1	0.962	-0.327
Tidal Range x Outer Sill Depth	0.405	0.786	0.557	0.454	0.457	0.323	0.362	0.295	0.255	0.575	0.08	0.431	0.962	1	-0.383
Fterr	0.434	-0.087	0.29	0.417	0.421	0.496	0.303	0.483	0.418	0.292	0.531	0.336	-0.327	-0.383	1
Coefficients of determination (Pearson):
Variables	Loch_Length_km	Tidal_Range	Maximum_Depth	High_Water_Area	Low_Water_Area	Watershed_Area	Annual_Rainfall	Runoff	Kinetic_Energy	Mean_Depth	Fresh_Tide_Ratio	Number_of_sills	Outer_Sill Depth_m	Tidal Range x Outer Sill Depth	Measured Fterr
Loch_Length_km	1	0	0.674	0.79	0.778	0.376	0.021	0.311	0.169	0.413	0.005	0.273	0.011	0.005	0.011
Tidal_Range	0	1	0.026	0.004	0.003	0.004	0.109	0.011	0.028	0.024	0.095	0.042	0.09	0.368	0.174
Maximum_Depth	0.674	0.026	1	0.49	0.486	0.342	0.115	0.311	0.209	0.811	0.005	0.366	0.062	0.07	0.003
High_Water_Area	0.79	0.004	0.49	1	0.999	0.194	0	0.122	0.023	0.386	0.014	0.065	0.023	0.017	0.007
Low_Water_Area	0.778	0.003	0.486	0.999	1	0.186	0	0.115	0.021	0.388	0.016	0.059	0.025	0.018	0.008
Watershed_Area	0.376	0.004	0.342	0.194	0.186	1	0.081	0.978	0.81	0.138	0.368	0.252	0	0.001	0.034
Annual_Rainfall	0.021	0.109	0.115	0	0	0.081	1	0.116	0.103	0.103	0.174	0.082	0.02	0	0.002
Runoff	0.311	0.011	0.311	0.122	0.115	0.978	0.116	1	0.894	0.121	0.464	0.267	0.002	0.003	0.028
Kinetic_Energy	0.169	0.028	0.209	0.023	0.021	0.81	0.103	0.894	1	0.066	0.519	0.309	0.007	0.009	0.008
Mean_Depth	0.413	0.024	0.811	0.386	0.388	0.138	0.103	0.121	0.066	1	0.004	0.114	0.088	0.083	0.003
Fresh_Tide_Ratio	0.005	0.095	0.005	0.014	0.016	0.368	0.174	0.464	0.519	0.004	1	0.048	0.071	0.073	0.053
Number_of_sills	0.273	0.042	0.366	0.065	0.059	0.252	0.082	0.267	0.309	0.114	0.048	1	0	0.01	0
Outer_Sill Depth_m	0.011	0.09	0.062	0.023	0.025	0	0.02	0.002	0.007	0.088	0.071	0	1	0.854	0.363
Tidal Range x Outer Sill Depth	0.005	0.368	0.07	0.017	0.018	0.001	0	0.003	0.009	0.083	0.073	0.01	0.854	1	0.412
Fterr	0.011	0.174	0.003	0.007	0.008	0.034	0.002	0.028	0.008	0.003	0.053	0	0.363	0.412	1

## Sheet: Sheet11_HID
3	0	1.7	0	31	0	3.2	0	1.6	0	12	0	1100	0	10.1	0	0	0	7.5	0	1.2	0	0	0	1	0	0.321128	0
3	14	1.7	3	31	7	3.2	21	1.6	20	12	23	1100	2	10.1	23	0	26	7.5	4	1.2	22	0	6	1	2	0.321128	8
8.85	14	2.03	3	46.9	7	21.88	21	19.44	20	200.8	23	1250	2	369.09	23	760	26	12.8	4	14.08	22	0.61	6	6.8	2	0.362015	8
8.85	0	2.03	0	46.9	0	21.88	0	19.44	0	200.8	0	1250	0	369.09	0	760	0	12.8	0	14.08	0	0.61	0	6.8	0	0.362015	0
8.85	6	2.03	1	46.9	7	21.88	7	19.44	8	200.8	5	1250	0	369.09	5	760	4	12.8	6	14.08	6	0.61	8	6.8	1	0.362015	5
14.7	6	2.36	1	62.8	7	40.56	7	37.28	8	389.6	5	1400	0	728.08	5	1520	4	18.1	6	26.96	6	1.22	8	12.6	1	0.402903	5
14.7	0	2.36	0	62.8	0	40.56	0	37.28	0	389.6	0	1400	0	728.08	0	1520	0	18.1	0	26.96	0	1.22	0	12.6	0	0.402903	0
14.7	4	2.36	2	62.8	5	40.56	2	37.28	2	389.6	1	1400	2	728.08	1	1520	0	18.1	5	26.96	0	1.22	0	12.6	6	0.402903	3
20.55	4	2.69	2	78.7	5	59.24	2	55.12	2	578.4	1	1550	2	1087.07	1	2280	0	23.4	5	39.84	0	1.83	0	18.4	6	0.44379	3
20.55	0	2.69	0	78.7	0	59.24	0	55.12	0	578.4	0	1550	0	1087.07	0	2280	0	23.4	0	39.84	0	1.83	0	18.4	0	0.44379	0
20.55	2	2.69	0	78.7	2	59.24	1	55.12	1	578.4	0	1550	0	1087.07	1	2280	0	23.4	6	39.84	0	1.83	8	18.4	4	0.44379	1
26.4	2	3.02	0	94.6	2	77.92	1	72.96	1	767.2	0	1700	0	1446.06	1	3040	0	28.7	6	52.72	0	2.44	8	24.2	4	0.484677	1
26.4	0	3.02	0	94.6	0	77.92	0	72.96	0	767.2	0	1700	0	1446.06	0	3040	0	28.7	0	52.72	0	2.44	0	24.2	0	0.484677	0
26.4	5	3.02	6	94.6	4	77.92	0	72.96	0	767.2	1	1700	7	1446.06	0	3040	0	28.7	2	52.72	3	2.44	3	24.2	4	0.484677	1
32.25	5	3.35	6	110.5	4	96.6	0	90.8	0	956	1	1850	7	1805.05	0	3800	0	34	2	65.6	3	3.05	3	30	4	0.525564	1
32.25	0	3.35	0	110.5	0	96.6	0	90.8	0	956	0	1850	0	1805.05	0	3800	0	34	0	65.6	0	3.05	0	30	0	0.525564	0
32.25	0	3.35	1	110.5	1	96.6	0	90.8	0	956	0	1850	2	1805.05	0	3800	0	34	2	65.6	0	3.05	0	30	5	0.525564	2
38.1	0	3.68	1	126.4	1	115.28	0	108.64	0	1144.8	0	2000	2	2164.04	0	4560	0	39.3	2	78.48	0	3.66	0	35.8	5	0.566451	2
38.1	0	3.68	0	126.4	0	115.28	0	108.64	0	1144.8	0	2000	0	2164.04	0	4560	0	39.3	0	78.48	0	3.66	0	35.8	0	0.566451	0
38.1	0	3.68	3	126.4	2	115.28	0	108.64	0	1144.8	0	2000	10	2164.04	0	4560	0	39.3	3	78.48	0	3.66	2	35.8	4	0.566451	5
43.95	0	4.01	3	142.3	2	133.96	0	126.48	0	1333.6	0	2150	10	2523.03	0	5320	0	44.6	3	91.36	0	4.27	2	41.6	4	0.607338	5
43.95	0	4.01	0	142.3	0	133.96	0	126.48	0	1333.6	0	2150	0	2523.03	0	5320	0	44.6	0	91.36	0	4.27	0	41.6	0	0.607338	0
43.95	0	4.01	7	142.3	2	133.96	0	126.48	0	1333.6	1	2150	6	2523.03	0	5320	0	44.6	0	91.36	0	4.27	0	41.6	1	0.607338	4
49.8	0	4.34	7	158.2	2	152.64	0	144.32	0	1522.4	1	2300	6	2882.02	0	6080	0	49.9	0	104.24	0	4.88	0	47.4	1	0.648226	4
49.8	0	4.34	0	158.2	0	152.64	0	144.32	0	1522.4	0	2300	0	2882.02	0	6080	0	49.9	0	104.24	0	4.88	0	47.4	0	0.648226	0
49.8	0	4.34	6	158.2	0	152.64	0	144.32	0	1522.4	0	2300	0	2882.02	1	6080	0	49.9	1	104.24	0	4.88	2	47.4	3	0.648226	1
55.65	0	4.67	6	174.1	0	171.32	0	162.16	0	1711.2	0	2450	0	3241.01	1	6840	0	55.2	1	117.12	0	5.49	2	53.2	3	0.689113	1
55.65	0	4.67	0	174.1	0	171.32	0	162.16	0	1711.2	0	2450	0	3241.01	0	6840	0	55.2	0	117.12	0	5.49	0	53.2	0	0.689113	0
55.65	1	4.67	3	174.1	2	171.32	1	162.16	1	1711.2	1	2450	3	3241.01	1	6840	2	55.2	3	117.12	1	5.49	3	53.2	2	0.689113	2
61.5	1	5	3	190	2	190	1	180	1	1900	1	2600	3	3600	1	7600	2	60.5	3	130	1	6.1	3	59	2	0.73	2
61.5	0	5	0	190	0	190	0	180	0	1900	0	2600	0	3600	0	7600	0	60.5	0	130	0	6.1	0	59	0	0.73	0

## Sheet: Reg Models
				Linear Regression	PLS Regression
Fjord	Outer Sill Depth	Tidal Range	Outer Sill Depth x Tidal Range	Fterr	Fterr
Ailort	6	4.3	25.8	0.69	0.555903
Carron	28	4.7	131.6	0.361719	0.439617
Chairn Bhain	42	4.2	176.4	0.415822	0.559604
Creran	11	3.3	36.3	0.661308	0.586591
Eishort	52	4.3	223.6	0.321128	0.537202
Eriboll	53	4.3	227.9	0.33919	0.36664
Etive	13	1.8	23.4	0.62247	0.632623
Ewe	18	4.4	79.2	0.72	0.68
Fyne	33	3.1	102.3	0.538677	0.532185
Gairloch	29	4.6	133.4	0.397121	0.436476
Gare Loch	14	3.1	43.4	0.610438	0.574876
Goil	16	3.1	49.6	0.614632	0.559352
Holy Loch	17.5	3.1	54.25	0.58745	0.541887
Hourn	48	4.2	201.6	0.376503	0.342412
Inchard	58	4.2	243.6	0.352128	0.505414
Kishorn	28	4.7	131.6	0.36	0.462127
Linnhe	35	3.7	129.5	0.433737	0.421793
Little Loch Broom	24	4.5	108	0.592265	0.462831
Broom	23	4.5	103.5	0.597701	0.517165
Long (Clyde)	23.9	3.1	74.09	0.577198	0.454565
Melfort	33	2.3	75.9	0.371263	0.446683
Na Umah	35	4.3	150.5	0.284716	0.38
Nevis	30	4.3	129	0.377065	0.528736
Portree	18	4.6	82.8	0.346692	0.51332
Riddon	16.1	2.6	41.86	0.54986	0.566546
Snizort	58	4.6	266.8	0.325296	0.486153
Spelve	35	3.5	122.5	0.370457	0.582782
Striven	37	2.6	96.2	0.599565	0.471461
Sunart	37	4	148	0.425335	0.49758
Tecuis	1	4	4	0.64	0.571319
Torridon	40	4.9	196	0.344118	0.385355
Tuath	34	4	136	0.285415	0.682428
Sullom Voe	38	2	76	0.492389	0.579525
Vaila Sound	8			0.358574
Aith Voe	22.1			0.525163	0.577865
Busta Voe	28.3	1.7	48.11	0.45511	0.634988
Clift Sound	34			0.373719
Olna Firth	31			0.435694	0.577865
Sand Sound	12.9	1.1	14.19	0.571855	0.63664
Fjords ≥ 5 Samples
Ailort	6	4.3	25.8	0.69	0.555903
Inchard	58	4.2	243.6	0.352128	0.505414
Carron/Kishorn	28	4.7	131.6	0.361719	0.439617
Chairn Bhain	42	4.2	176.4	0.415822	0.559604
Creran	11	3.3	36.3	0.661308	0.586591
Eriboll	53	4.3	227.9	0.33919	0.36664
Etive	13	1.8	23.4	0.62247	0.632623
Ewe	18	4.4	4.4	0.72	0.68
Fyne	33	3.1	102.3	0.538677	0.532185
Gairloch	29	4.6	133.4	0.397121	0.436476
Hourn	48	4.2	201.6	0.376503	0.342412
Linnhe	35	3.7	129.5	0.433737	0.421793
Long (Clyde)	23.9	3.1	74.09	0.577198	0.454565
Melfort	33	2.3	75.9	0.371263	0.466826
Nevis	30	4.3	129	0.377065	0.528736
Sunart	37	4	148	0.425335	0.49758
Tecuis	1	4	4	0.64	0.571319
Torridon	40	4.9	196	0.344118	0.385355
Sullom Voe	38	2	76	0.492389	0.579525

[truncated: 5 more sheets: Mod Fterr, Mes vs Mod, Fterr Rank, OCterr Stock Rank, OCterr Density Rank]
